# Supplementary material for: Asymmetric magnetization switching and programmable complete Boolean logic enabled by long-range intralayer Dzyaloshinskii-Moriya interaction
Source: Nat Commun. 2024 Apr 6;15:2978. doi: 10.1038/s41467-024-47375-5 (PMC10998899; doi:10.1038/s41467-024-47375-5)
Supplement: Supplementary file 3 — Source Data [file 41467_2024_47375_MOESM3_ESM.xlsx]

## Sheet: Figure 2
Fig. 2b
Ir 5.4/FeCoB 1											W 4/FeCoB 1											Pt 5/Co 1
	RH(ohm)											RH(ohm)											RH(ohm)
j (107 A/cm2)	Hx=-1.2kOe	Hx=-0.7kOe	Hx=-0.5kOe	Hx=-0.2kOe	j (107 A/cm2)	Hx=1.2kOe	Hx=0.7kOe	Hx=0.5kOe	Hx=0.2kOe		j (107 A/cm2)	Hx=-0.3kOe	Hx=-0.5kOe	Hx=-0.7kOe	Hx=-1.8kOe	j (107 A/cm2)	Hx=0.3kOe	Hx=0.5kOe	Hx=0.7kOe	Hx=1.8kOe		j (107 A/cm2)	Hx=-0.5kOe	Hx=-1kOe	Hx=-1.5kOe	Hx=-2kOe	j (107 A/cm2)	Hx=0.5kOe	Hx=1kOe	Hx=1.5kOe	Hx=2kOe
-5.29101	-0.865918	-1.58752	-1.73184	-1.73184	-5.29101	1.73178	2.16474	2.16482	2.22259		2.95359	-2.37641	-2.49069	-2.50392	-2.2989	2.95359	2.45989	2.61039	2.62451	2.47967		4.77064	1.5307	1.52149	1.47662	1.48144	4.77064	-1.61024	-1.57614	-1.58241	-1.54117
-5.18519	-1.00908	-1.71885	-1.88712	-1.7988	-5.18519	1.80323	2.24577	2.20306	2.34521		2.89451	-2.53078	-2.5905	-2.5818	-2.33783	2.89451	2.58692	2.62794	2.70567	2.47152		4.57592	1.55163	1.54172	1.49838	1.50483	4.57592	-1.65832	-1.62148	-1.62891	-1.58889
-5.07937	-1.11242	-1.81698	-1.96794	-1.87009	-5.07937	1.86235	2.31486	2.23907	2.37921		2.83544	-2.61958	-2.64548	-2.56201	-2.37594	2.83544	2.65359	2.64574	2.74661	2.44098		4.3812	1.57006	1.55803	1.51573	1.52425	4.3812	-1.69825	-1.66001	-1.66978	-1.63041
-4.97354	-1.22008	-1.89809	-2.04588	-1.93994	-4.97354	1.9191	2.35076	2.28737	2.41953		2.77637	-2.65164	-2.66028	-2.60241	-2.41816	2.77637	2.68607	2.67629	2.75775	2.47017		4.18648	1.58306	1.57771	1.5307	1.54074	4.18648	-1.73435	-1.69868	-1.7063	-1.6668
-4.86772	-1.33727	-1.98093	-2.09668	-1.98353	-4.86772	1.99129	2.37824	2.31879	2.45064		2.7173	-2.6851	-2.69719	-2.59344	-2.44178	2.7173	2.7261	2.69489	2.77859	2.48734		3.99176	1.59844	1.59383	1.5449	1.55185	3.99176	-1.76641	-1.73309	-1.73736	-1.69902
-4.7619	-1.41202	-2.0528	-2.1596	-2.04472	-4.7619	2.05037	2.40796	2.34957	2.47905		2.65823	-2.7331	-2.71955	-2.61805	-2.47272	2.65823	2.74439	2.71065	2.79721	2.49535		3.79704	1.60991	1.6063	1.55743	1.56655	3.79704	-1.7947	-1.76013	-1.76568	-1.72722
-4.65608	-1.47639	-2.07272	-2.20376	-2.08542	-4.65608	2.11108	2.44529	2.39427	2.50562		2.59916	-2.76245	-2.73704	-2.63736	-2.46873	2.59916	2.75069	2.72767	2.81508	2.52296		3.60232	1.62244	1.61884	1.57059	1.57816	3.60232	-1.81792	-1.78581	-1.79044	-1.75174
-4.55026	-1.53758	-2.13535	-2.24965	-2.13766	-4.55026	2.16501	2.47795	2.42396	2.52381		2.54008	-2.7713	-2.74714	-2.6357	-2.51322	2.54008	2.77533	2.73782	2.81736	2.50373		3.4076	1.63202	1.63041	1.58194	1.59061	3.4076	-1.84017	-1.80762	-1.81131	-1.77355
-4.44444	-1.58723	-2.18991	-2.28371	-2.18615	-4.44444	2.18652	2.49796	2.43647	2.54178		2.48101	-2.77833	-2.75605	-2.63899	-2.48537	2.48101	2.77986	2.75237	2.8332	2.50543		3.21288	1.64144	1.63804	1.59099	1.59888	3.21288	-1.85933	-1.82447	-1.82953	-1.79141
-4.33862	-1.67295	-2.21444	-2.31835	-2.2231	-4.33862	2.2494	2.52566	2.45744	2.55167		2.42194	-2.79659	-2.76482	-2.63442	-2.52039	2.42194	2.79436	2.7619	2.83432	2.51408		3.01816	1.64863	1.646	1.59816	1.60628	3.01816	-1.87437	-1.83995	-1.84535	-1.80633
-4.2328	-1.70095	-2.30594	-2.32845	-2.28285	-4.2328	2.26951	2.54097	2.46797	2.57698		2.36287	-2.80284	-2.7752	-2.64666	-2.50721	2.36287	2.80018	2.78308	2.8402	2.47144		2.82344	1.65484	1.65374	1.60427	1.6124	2.82344	-1.88702	-1.85338	-1.85824	-1.81848
-4.12698	-1.74107	-2.30305	-2.40119	-2.32326	-4.12698	2.33539	2.54647	2.48846	2.60005		2.3038	-2.8281	-2.77887	-2.67702	-2.49093	2.3038	2.82319	2.79509	2.84035	2.45435		2.62872	1.66019	1.65751	1.61076	1.61652	2.62872	-1.89811	-1.86436	-1.86916	-1.8284
-4.02116	-1.83142	-2.33769	-2.42342	-2.36829	-4.02116	2.34552	2.53897	2.51366	2.62071		2.24473	-2.83489	-2.80626	-2.644	-2.50226	2.24473	2.8276	2.79721	2.84732	2.46977		2.434	1.66309	1.66108	1.61323	1.62098	2.434	-1.90661	-1.87309	-1.87812	-1.83682
-3.91534	-1.87471	-2.38041	-2.46325	-2.40437	-3.91534	2.3624	2.53976	2.53898	2.63132		2.18565	-2.84458	-2.82305	-2.6791	-2.49068	2.18565	2.83479	2.80517	2.85911	2.3888		2.23928	1.66531	1.66377	1.61634	1.62203	2.23928	-1.91435	-1.87973	-1.88485	-1.84376
-3.80952	-1.92811	-2.396	-2.5152	-2.42746	-3.80952	2.3866	2.5087	2.55677	2.64889		2.12658	-2.85417	-2.82118	-2.70506	-2.44712	2.12658	2.84892	2.81096	2.8794	2.44506		2.04456	1.6632	1.66299	1.61518	1.62177	2.04456	-1.91878	-1.88158	-1.88778	-1.8467
-3.7037	-1.95697	-2.42024	-2.5559	-2.44362	-3.7037	2.40563	2.52441	2.58477	2.65173		2.06751	-2.86094	-2.83331	-2.71569	-2.4669	2.06751	2.85713	2.8285	2.878	2.37353		1.84984	1.66298	1.66329	1.61476	1.62059	1.84984	-1.92147	-1.88438	-1.89037	-1.84863
-3.59788	-1.98209	-2.4595	-2.56369	-2.48951	-3.59788	2.41227	2.53158	2.59145	2.66014		2.00844	-2.8688	-2.84408	-2.68269	-2.41662	2.00844	2.86652	2.8367	2.89382	2.38147		1.65512	1.66288	1.66328	1.61445	1.61963	1.65512	-1.92445	-1.88779	-1.89175	-1.84873
-3.49206	-2.01153	-2.48057	-2.58736	-2.51145	-3.49206	2.39147	2.54893	2.59575	2.66211		1.94937	-2.88925	-2.85407	-2.69615	-2.41815	1.94937	2.86649	2.84896	2.89847	2.3614		1.4604	1.65838	1.65927	1.61159	1.61668	1.4604	-1.92472	-1.88642	-1.89182	-1.84879
-3.38624	-2.00114	-2.51261	-2.61103	-2.54782	-3.38624	2.41961	2.54585	2.59888	2.66563		1.8903	-2.89922	-2.85734	-2.69795	-2.42565	1.8903	2.86427	2.85537	2.91738	2.36946		1.26568	1.65609	1.65741	1.60852	1.61441	1.26568	-1.92306	-1.88682	-1.89159	-1.84748
-3.28042	-2.05684	-2.53801	-2.63037	-2.5966	-3.28042	2.41993	2.52331	2.60221	2.67234		1.83122	-2.89846	-2.8631	-2.71884	-2.38283	1.83122	2.88314	2.85689	2.91171	2.3348		1.07096	1.65258	1.65256	1.60394	1.61366	1.07096	-1.92388	-1.88592	-1.89083	-1.84594
-3.1746	-2.07936	-2.5865	-2.68146	-2.6246	-3.1746	2.42028	2.54671	2.60271	2.68409		1.77215	-2.9196	-2.85357	-2.71133	-2.31912	1.77215	2.88759	2.86791	2.91743	2.30568		0.87624	1.64725	1.64689	1.60148	1.60698	0.87624	-1.92521	-1.88498	-1.89111	-1.84356
-3.06878	-2.12092	-2.594	-2.71234	-2.63672	-3.06878	2.41431	2.57014	2.60798	2.68556		1.71308	-2.92192	-2.86771	-2.72033	-2.26075	1.71308	2.90451	2.87726	2.92435	2.25833		0.68152	1.64343	1.64475	1.5946	1.60045	0.68152	-1.92212	-1.88713	-1.89302	-1.84646
-2.96296	-2.0935	-2.60872	-2.69964	-2.66963	-2.96296	2.444	2.56245	2.61528	2.68551		1.65401	-2.93448	-2.86774	-2.72745	-2.24523	1.65401	2.89996	2.88056	2.93345	2.23951		0.4868	1.63806	1.63549	1.58841	1.59806	0.4868	-1.92408	-1.88921	-1.89151	-1.84599
-2.85714	-2.11832	-2.63961	-2.73024	-2.68117	-2.85714	2.43167	2.52528	2.61121	2.69565		1.59494	-2.93492	-2.8817	-2.71943	-2.18589	1.59494	2.90814	2.89717	2.93102	2.1801		0.29208	1.62459	1.61719	1.57382	1.58343	0.29208	-1.93212	-1.90107	-1.89772	-1.85225
-2.75132	-2.08138	-2.67828	-2.73139	-2.70571	-2.75132	2.42723	2.53823	2.60683	2.70657		1.53586	-2.94262	-2.88498	-2.71712	-2.1455	1.53586	2.91424	2.8816	2.94017	2.1306		0.09736	1.57929	1.54972	1.52549	1.51745	0.09736	-1.99743	-1.94236	-1.95586	-1.92909
-2.6455	-2.00835	-2.69618	-2.74179	-2.71408	-2.6455	2.40773	2.54303	2.63884	2.70734		1.47679	-2.94154	-2.89699	-2.72873	-2.08589	1.47679	2.92741	2.90145	2.93499	2.10441		-0.09736	1.78371	1.78224	1.71174	1.70902	-0.09736	-1.83565	-1.81246	-1.82103	-1.74687
-2.53968	-1.87385	-2.68492	-2.74929	-2.74987	-2.53968	2.37512	2.5138	2.63141	2.69097		1.41772	-2.95212	-2.91	-2.74033	-1.97331	1.41772	2.92796	2.90337	2.94605	2.07016		-0.29208	1.68445	1.6885	1.6371	1.64211	-0.29208	-1.88497	-1.84516	-1.84286	-1.7971
-2.43386	-1.84152	-2.70859	-2.76314	-2.7669	-2.43386	2.35965	2.5479	2.63532	2.67717		1.35865	-2.9677	-2.90677	-2.74271	-1.95419	1.35865	2.92549	2.91262	2.95602	1.94297		-0.4868	1.6735	1.67455	1.62358	1.62745	-0.4868	-1.89304	-1.85801	-1.85429	-1.80812
-2.32804	-1.77715	-2.749	-2.78479	-2.77498	-2.32804	2.35947	2.52041	2.64377	2.69967		1.29958	-2.96654	-2.90644	-2.73997	-1.69715	1.29958	2.9399	2.90667	2.94658	1.81811		-0.68152	1.66933	1.6714	1.61904	1.61788	-0.68152	-1.89666	-1.86061	-1.86212	-1.81079
-2.22222	-1.6845	-2.76719	-2.79547	-2.79028	-2.22222	2.31116	2.51216	2.61583	2.69808		1.24051	-2.97758	-2.91392	-2.73809	-1.54886	1.24051	2.94672	2.91807	2.96425	1.65001		-0.87624	1.66812	1.66784	1.6164	1.61734	-0.87624	-1.90128	-1.86482	-1.86054	-1.81309
-2.1164	-1.67469	-2.74121	-2.82751	-2.78219	-2.1164	2.32691	2.55589	2.62873	2.67567		1.18143	-2.97915	-2.90452	-2.68311	-1.34107	1.18143	2.94481	2.91415	2.97663	1.45687		-1.07096	1.66631	1.66943	1.61637	1.61624	-1.07096	-1.90089	-1.86495	-1.8638	-1.81424
-2.01058	-1.649	-2.76055	-2.83184	-2.79461	-2.01058	2.28147	2.50031	2.57772	2.69439		1.12236	-2.9883	-2.91269	-2.66566	-1.14605	1.12236	2.94642	2.9259	2.94698	1.16914		-1.26568	1.66708	1.66624	1.60963	1.61349	-1.26568	-1.89903	-1.8657	-1.86284	-1.81232
-1.90476	-1.56212	-2.77729	-2.82116	-2.82376	-1.90476	2.32027	2.50233	2.57974	2.69735		1.06329	-2.98411	-2.92699	-2.67109	0.85484	1.06329	2.95997	2.91807	2.94932	0.89387		-1.4604	1.66612	1.66513	1.61031	1.61288	-1.4604	-1.89901	-1.86529	-1.86269	-1.81386
-1.79894	-1.55663	-2.7744	-2.79057	-2.83502	-1.79894	2.23399	2.52618	2.57929	2.68445		1.00422	-2.98634	-2.93744	-2.67993	1.08027	1.00422	2.96681	2.9259	2.96438	0.47555		-1.65512	1.66578	1.66189	1.60864	1.61423	-1.65512	-1.89883	-1.86442	-1.86016	-1.81142
-1.69312	-1.53037	-2.78826	-2.81914	-2.82462	-1.69312	2.24597	2.48702	2.60462	2.66706		0.94515	-3.01823	-2.94184	-2.6737	1.53959	0.94515	2.96863	2.93619	2.97104	0.26065		-1.84984	1.66256	1.66215	1.60693	1.61209	-1.84984	-1.89387	-1.86249	-1.85836	-1.80801
-1.5873	-1.50987	-2.77007	-2.79634	-2.81279	-1.5873	2.18914	2.49161	2.58739	2.65042		0.88608	-3.00266	-2.93587	-2.69016	1.91596	0.88608	2.98166	2.95098	2.96761	-0.2243		-2.04456	1.66126	1.65787	1.60501	1.60611	-2.04456	-1.89136	-1.86002	-1.85248	-1.80444
-1.48148	-1.45041	-2.76603	-2.81943	-2.83184	-1.48148	2.19636	2.50014	2.59067	2.66092		0.827	-3.00837	-2.94079	-2.69386	2.41831	0.827	2.98143	2.92423	2.95529	-0.46446		-2.23928	1.66177	1.6519	1.60484	1.60497	-2.23928	-1.88656	-1.85654	-1.84879	-1.79906
-1.37566	-1.43483	-2.79316	-2.79663	-2.79057	-1.37566	2.18702	2.47819	2.59799	2.65184		0.76793	-3.01857	-2.94286	-2.68727	2.74656	0.76793	2.98479	2.92771	2.96821	-1.41802		-2.434	1.6564	1.65049	1.60025	1.59818	-2.434	-1.87603	-1.84908	-1.83833	-1.79061
-1.26984	-1.45099	-2.80933	-2.8353	-2.78046	-1.26984	2.17231	2.47937	2.52998	2.63742		0.70886	-3.02656	-2.94723	-2.67566	2.85326	0.70886	2.99067	2.93962	2.97545	-2.85577		-2.62872	1.65389	1.6444	1.58566	1.59448	-2.62872	-1.86675	-1.83938	-1.83164	-1.78177
-1.16402	-1.41578	-2.73659	-2.85147	-2.80615	-1.16402	2.17578	2.50163	2.52893	2.60786		0.64979	-3.01035	-2.95026	-2.68974	2.85326	0.64979	2.9741	2.93232	2.96903	-3.0266		-2.82344	1.64615	1.63659	1.57632	1.58891	-2.82344	-1.85249	-1.82912	-1.82065	-1.76973
-1.0582	-1.41058	-2.75477	-2.84367	-2.79576	-1.0582	2.15241	2.48243	2.53227	2.6137		0.59072	-3.01676	-2.9539	-2.68781	2.83915	0.59072	2.9895	2.94001	2.98015	-3.01762		-3.01816	1.64031	1.62771	1.56944	1.58248	-3.01816	-1.84098	-1.81094	-1.80559	-1.75016
-0.95238	-1.37335	-2.80298	-2.84916	-2.75246	-0.95238	2.13404	2.39265	2.56187	2.62084		0.53165	-3.01676	-2.95834	-2.67501	2.85326	0.53165	2.99002	2.94158	2.99897	-3.05628		-3.21288	1.62978	1.60812	1.53808	1.57021	-3.21288	-1.82683	-1.79154	-1.78819	-1.72951
-0.84656	-1.30956	-2.77094	-2.85637	-2.81885	-0.84656	2.14552	2.34929	2.51275	2.59534		0.47257	-3.02264	-2.93156	-2.71191	2.85032	0.47257	2.98185	2.93766	2.97251	-3.03996		-3.4076	1.61365	1.5511	1.28928	1.56083	-3.4076	-1.80783	-1.76215	-1.76659	-1.69499
-0.74074	-1.34564	-2.74294	-2.88495	-2.76632	-0.74074	2.12091	2.42471	2.54146	2.60189		0.4135	-3.02684	-2.94751	-2.63507	2.84654	0.4135	2.98143	2.95949	2.99897	-3.04247		-3.60232	1.60041	1.46813	0.29132	-1.2866	-3.60232	-1.77951	-1.73677	-1.74026	1.0817
-0.63492	-1.24837	-2.75189	-2.86965	-2.85695	-0.63492	2.07281	2.44111	2.50318	2.51118		0.35443	-3.04027	-2.96095	-2.65411	2.84542	0.35443	3.02791	2.92982	2.98329	-3.038		-3.79704	1.58918	1.40831	-0.69515	-1.42912	-3.79704	-1.75143	-1.05407	1.27527	1.40178
-0.5291	-1.23134	-2.75477	-2.71985	-2.81885	-0.5291	2.07893	2.29879	2.4404	2.56779		0.29536	-3.02146	-2.94684	-2.67135	2.88147	0.29536	3.00831	2.94471	2.98956	-3.02702		-3.99176	1.5761	0.69642	-0.74217	-1.44061	-3.99176	-1.71493	-0.56769	1.49297	1.50433
-0.42328	-1.17159	-2.7135	-2.64394	-2.8304	-0.42328	1.95035	2.37224	2.54145	2.53795		0.23629	-3.02852	-2.97271	-2.63255	2.91791	0.23629	2.99067	2.97293	2.96957	-3.03996		-4.18648	1.5491	0.10019	-1.5653	-1.48293	-4.18648	0.28318	0.53303	1.52011	1.49939
-0.31746	-1.057	-2.76719	-2.65548	-2.77296	-0.31746	2.02687	2.32632	2.58738	2.59533		0.17722	-3.0481	-2.97662	-2.70114	2.92379	0.17722	2.95344	3.01995	2.95193	-3.07718		-4.3812	-1.40045	-1.67951	-1.55071	-1.55001	-4.3812	1.58722	1.36433	1.52027	1.5676
-0.21164	-1.26366	-2.87427	-2.79316	-2.81885	-0.21164	1.92737	2.39518	2.67924	2.64124		0.11814	-3.00501	-3.04324	-2.60316	2.77097	0.11814	3.04359	2.85537	2.99897	-3.0811		-4.57592	-1.47707	-1.37437	-1.51602	-1.52142	-4.57592	1.57434	1.5752	1.59181	1.55631
-0.10582	-0.964921	-2.82838	-2.83906	-2.4517	-0.10582	2.08809	1.91312	2.40363	2.73304		0.05907	-3.1343	-2.93744	-2.63843	2.90028	0.05907	2.96128	2.94942	2.95193	-2.99881		-4.77064	-1.53073	-1.52153	-1.47659	-1.48139	-4.77064	1.61023	1.57615	1.58244	1.54117
0					0	--	--	--	--		0	--	--	--	--	0	--	--	--	--		-4.77064	-1.59205	-1.45346	-1.50074	-1.52794	-4.77064	1.61568	1.59853	1.59085	1.5699
0.10582	-0.781347	-2.36915	-2.42601	-2.63528	0.10582	2.22585	2.69358	2.86294	2.45759		-0.05907	-3.01676	-3.12554	-2.75601	2.90028	-0.05907	3.10238	3.04346	3.16362	-3.13988		-4.57592	-1.62972	-1.4931	-1.54017	-1.56726	-4.57592	1.64094	1.62403	1.61723	1.59967
0.21164	-1.12569	-2.6907	-2.79316	-2.65808	0.21164	1.95033	2.44108	2.40362	2.66415		-0.11814	-3.09904	-2.99622	-2.66195	2.80624	-0.11814	3.06711	2.97293	2.91665	-3.01056		-4.3812	-1.66486	-1.52774	-1.57574	-1.60366	-4.3812	1.66154	1.64438	1.63721	1.6346
0.31746	-1.13349	-2.75189	-2.79316	-2.83415	0.31746	1.96564	2.26509	2.64859	2.54939		-0.17722	-3.04027	-2.9296	-2.5914	2.8611	-0.17722	2.98479	2.95725	2.99897	-3.04583		-4.18648	-1.69593	-1.55785	-1.60662	-1.63575	-4.18648	1.67937	1.66235	1.65474	1.6528
0.42328	-1.24057	-2.67915	-2.72418	-2.81885	0.42328	2.05365	2.30335	2.42659	2.54939		-0.23629	-3.00501	-2.91392	-2.58552	2.89442	-0.23629	2.93777	2.91416	2.97546	-3.06347		-3.99176	-1.72286	-1.58565	-1.63449	-1.66379	-3.99176	1.69283	1.67851	1.67077	1.66907
0.5291	-1.13031	-2.73659	-2.74727	-2.78219	0.5291	1.98707	2.3263	2.44956	2.52185		-0.29536	-3.05437	-2.96095	-2.55848	2.86738	-0.29536	2.98481	2.96354	3.00839	-3.06464		-3.79704	-1.74792	-1.61054	-1.65846	-1.68881	-3.79704	1.70842	1.69309	1.68491	1.68289
0.63492	-1.0723	-2.6982	-2.69358	-2.74236	0.63492	1.92737	2.14267	2.40362	2.50349		-0.35443	-3.04419	-2.96487	-2.56788	2.88463	-0.35443	3.00833	2.94943	2.96763	-3.04583		-3.60232	-1.76908	-1.63144	-1.67958	-1.71031	-3.60232	1.72111	1.70648	1.69757	1.69562
0.74074	-1.07662	-2.68406	-2.72764	-2.73341	0.74074	1.95689	2.2476	2.44956	2.52972		-0.4135	-3.0134	-2.95087	-2.56117	2.87344	-0.4135	2.98481	2.95279	3.01915	-3.01896		-3.4076	-1.78584	-1.64876	-1.69769	-1.72837	-3.4076	1.73203	1.71826	1.70886	1.70743
0.84656	-1.03968	-2.7135	-2.82174	-2.73284	0.84656	1.89867	2.26892	2.46104	2.61825		-0.47257	-3.00795	-2.94331	-2.52967	2.86504	-0.47257	2.96424	2.93768	2.98135	-3.06347		-3.21288	-1.80113	-1.66432	-1.71305	-1.7451	-3.21288	1.74116	1.72795	1.71896	1.71682
0.95238	-1.03131	-2.6448	-2.72187	-2.75246	0.95238	1.85849	2.19368	2.47507	2.54429		-0.53165	-3.01676	-2.94527	-2.51302	2.86896	-0.53165	2.95607	2.93115	2.96763	-3.01448		-3.01816	-1.81373	-1.67711	-1.72505	-1.7569	-3.01816	1.7498	1.73696	1.72731	1.72555
1.0582	-0.964921	-2.64913	-2.69214	-2.79114	1.0582	1.80339	2.19776	2.45415	2.50808		-0.59072	-3.00266	-2.92568	-2.53026	2.82978	-0.59072	2.99187	2.93533	2.99194	-3.02937		-2.82344	-1.82419	-1.68736	-1.73562	-1.76815	-2.82344	1.75765	1.74507	1.73388	1.73257
1.16402	-0.885834	-2.62806	-2.64711	-2.78133	1.16402	1.69151	2.20527	2.44956	2.50349		-0.64979	-2.99539	-2.96522	-2.50375	2.87039	-0.64979	2.98054	2.95158	2.97334	-3.05225		-2.62872	-1.83238	-1.69752	-1.74508	-1.7767	-2.62872	1.76287	1.75143	1.74014	1.73723
1.26984	-0.65117	-2.65231	-2.66703	-2.7845	1.26984	1.51026	2.2077	2.373	2.49201		-0.70886	-3.00501	-2.93156	-2.4895	2.85329	-0.70886	2.98482	2.92789	2.96175	-3.02232		-2.434	-1.8383	-1.70423	-1.75182	-1.78307	-2.434	1.7673	1.75575	1.7453	1.74051
1.37566	-0.442195	-2.50337	-2.68723	-2.76228	1.37566	1.27919	2.14973	2.42482	2.51761		-0.76793	-2.98783	-2.94286	-2.50096	2.84244	-0.76793	2.9812	2.94763	2.94834	-3.03679		-2.23928	-1.84282	-1.70911	-1.75495	-1.78795	-2.23928	1.77018	1.75897	1.74779	1.74276
1.48148	-0.384468	-2.50048	-2.66847	-2.73341	1.48148	1.10081	2.14922	2.41019	2.50021		-0.827	-3.00165	-2.91728	-2.45199	2.85665	-0.827	2.95962	2.92257	2.95532	-3.02904		-2.04456	-1.84538	-1.71007	-1.75717	-1.78964	-2.04456	1.76961	1.75813	1.74924	1.74286
1.5873	-0.202625	-2.46411	-2.59718	-2.721	1.5873	0.93091	2.07227	2.41281	2.51267		-0.88608	-2.98542	-2.90922	-2.15088	2.83762	-0.88608	2.96914	2.9181	2.94725	-3.01919		-1.84984	-1.84636	-1.71213	-1.75928	-1.79161	-1.84984	1.77122	1.75755	1.74773	1.74435
1.69312	0.0366572	-2.39484	-2.59516	-2.69243	1.69312	0.76215	2.01929	2.40075	2.50062		-0.94515	-2.98297	-2.90364	-0.622	2.84007	-0.94515	2.976	2.92299	2.96372	-3.0282		-1.65512	-1.84616	-1.71221	-1.75998	-1.79201	-1.65512	1.7712	1.75845	1.74927	1.74389
1.79894	0.464132	-2.32037	-2.53137	-2.66501	1.79894	0.54032	1.99144	2.34688	2.48729		-1.00422	-2.99602	-2.90286	0.94419	2.85052	-1.00422	2.95992	2.92732	2.9395	-3.00296		-1.4604	-1.84391	-1.7125	-1.75824	-1.78984	-1.4604	1.76856	1.75741	1.74832	1.74181
1.90476	0.869382	-2.19048	-2.5051	-2.62258	1.90476	0.20538	1.89527	2.2939	2.47799		-1.06329	-2.9815	-2.87865	2.13648	2.82847	-1.06329	2.95346	2.91287	2.95196	-3.00926		-1.26568	-1.8419	-1.71184	-1.75613	-1.78979	-1.26568	1.76796	1.75644	1.74608	1.74026
2.01058	1.09683	-1.9994	-2.48143	-2.60151	2.01058	-0.14748	1.70532	2.27066	2.44309		-1.12236	-2.98707	-2.86937	2.40374	2.82731	-1.12236	2.94769	2.9148	1.40325	-3.00376		-1.07096	-1.83858	-1.70841	-1.75579	-1.78912	-1.07096	1.7666	1.75202	1.74656	1.73839
2.1164	1.13147	-1.73097	-2.35472	-2.58707	2.1164	-0.31352	1.54585	2.19693	2.40939		-1.18143	-2.97797	-2.86925	2.49496	2.83213	-1.18143	2.94014	2.91183	-0.12937	-2.99881		-0.87624	-1.83512	-1.70523	-1.75134	-1.78277	-0.87624	1.76637	1.75104	1.74443	1.73693
2.22222	1.35747	-1.44204	-2.25774	-2.55215	2.22222	-0.61462	1.20699	2.09522	2.36796		-1.24051	-2.96863	-2.8557	2.53717	2.82418	-1.24051	2.94003	2.89907	-1.48913	-2.99097		-0.68152	-1.83087	-1.6982	-1.74728	-1.78062	-0.68152	1.76581	1.75335	1.74969	1.73882
2.32804	1.68594	-1.06046	-2.01268	-2.52242	2.32804	-1.09082	0.74661	1.88793	2.34491		-1.29958	-2.96227	-2.84766	2.56914	2.81589	-1.29958	2.93993	2.90029	-1.85926	-2.98919		-0.4868	-1.82189	-1.6945	-1.74066	-1.76898	-0.4868	1.76801	1.75405	1.74721	1.74222
2.43386	1.76243	-0.440464	-1.82305	-2.51549	2.43386	-1.3559	0.48395	1.72463	2.31189		-1.35865	-2.9493	-0.87338	2.60752	2.80116	-1.35865	2.93472	2.89118	-2.00393	-2.97325		-0.29208	-1.80205	-1.67601	-1.72094	-1.75959	-0.29208	1.7778	1.76822	1.75998	1.75425
2.53968	1.8649	0.298164	-1.3644	-2.44391	2.53968	-1.45922	-0.10306	1.35867	2.24911		-1.41772	-2.95505	1.02749	2.67701	2.79843	-1.41772	2.92113	2.88871	-2.20906	-2.9606		-0.09736	-1.7465	-1.60782	-1.66178	-1.69857	-0.09736	1.82944	1.8292	1.79772	1.79482
2.6455	2.10995	0.848888	-0.749308	-2.30103	2.6455	-1.43121	-0.52741	1.06792	2.13259		-1.47679	-2.93872	2.0549	2.67603	2.79216	-1.47679	2.91709	2.88832	-2.2877	-2.95743		0.09736	-1.98	-1.83912	-1.87574	-1.90156	0.09736	1.6933	1.69054	1.66834	1.67284
2.75132	2.14372	1.21257	0.0123973	-2.17432	2.75132	-1.53075	-0.87674	0.59814	2.06564		-1.53586	-2.9155	2.23367	2.70949	2.7909	-1.53586	2.90884	2.87891	-2.37928	-2.95811		0.29208	-1.88883	-1.75315	-1.79373	-1.83158	0.29208	1.7294	1.71657	1.70957	1.69879
2.85714	2.21386	1.59704	0.756812	-1.91454	2.85714	-1.51577	-1.23931	-0.23152	1.85063		-1.59494	-2.89835	2.33999	2.71783	2.78015	-1.59494	2.90033	2.8554	-2.45799	-2.93785		0.4868	-1.86974	-1.73365	-1.77738	-1.81191	0.4868	1.73771	1.7243	1.71856	1.70553
2.96296	2.22166	1.7278	1.10549	-1.62215	2.96296	-1.55106	-1.38578	-0.70171	1.55426		-1.65401	-2.89083	2.3732	2.70542	2.76597	-1.65401	2.90419	-1.12381	-2.57896	-2.93751		0.68152	-1.86677	-1.73031	-1.76955	-1.80329	0.68152	1.74395	1.73379	1.72004	1.71049
3.06878	2.23378	1.80024	1.37623	-1.37998	3.06878	-1.69951	-1.55223	-1.187	1.22926		-1.71308	-2.8822	2.43332	2.71495	2.76006	-1.71308	2.8794	-2.077	-2.6859	-2.92016		0.87624	-1.86107	-1.72791	-1.76966	-1.79935	0.87624	1.74368	1.7339	1.72192	1.71199
3.1746	2.24504	1.86779	1.46225	-1.04401	3.1746	-1.80897	-1.62035	-1.23879	0.79739		-1.77215	-2.87415	2.49021	2.71208	2.74749	-1.77215	2.87664	-2.31306	-2.68536	-2.91495		1.07096	-1.86158	-1.72616	-1.76837	-1.79856	1.07096	1.74583	1.73718	1.72436	1.71387
3.28042	2.26149	1.87183	1.54711	-0.319524	3.28042	-1.82102	-1.59375	-1.43689	0.44817		-1.83122	-2.83552	2.49034	2.7936	2.74181	-1.83122	2.8771	-2.42846	-2.68562	-2.90703		1.26568	-1.86175	-1.72381	-1.76454	-1.79654	1.26568	1.74948	1.73866	1.72417	1.71557
3.38624	2.24388	1.92869	1.71134	-0.00890597	3.38624	-1.81653	-1.62762	-1.51783	0.13369		-1.8903	-2.7523	2.5125	2.78625	2.72398	-1.8903	2.86944	-2.43967	-2.71746	-2.89153		1.4604	-1.86088	-1.72442	-1.76367	-1.79614	1.4604	1.74877	1.74087	1.72545	1.71406
3.49206	2.22454	2.0225	1.78495	0.32039	3.49206	-1.85823	-1.67892	-1.4839	-0.39264		-1.94937	-2.298	2.5775	2.7879	2.71436	-1.94937	2.84586	-2.48369	-2.75664	-2.88053		1.65512	-1.8601	-1.72013	-1.762	-1.79331	1.65512	1.75059	1.74241	1.72419	1.71403
3.59788	2.22252	2.28227	2.2052	0.628945	3.59788	-1.88128	-2.01211	-1.60192	-0.68009		-2.00844	-2.07645	2.61308	2.77147	2.70047	-2.00844	2.82919	-2.47187	-2.75685	-2.86672		1.84984	-1.85827	-1.71877	-1.75921	-1.78977	1.84984	1.75107	1.74398	1.72249	1.71162
3.7037	2.19857	2.31604	2.33913	0.828106	3.7037	-1.89775	-2.01014	-1.84575	-0.89078		-2.06751	-1.92197	2.60767	2.76135	2.69208	-2.06751	-1.40288	-2.48692	-2.76444	-2.85504		2.04456	-1.85596	-1.71574	-1.75691	-1.78549	2.04456	1.74957	1.74184	1.72311	1.70902
3.80952	2.20376	2.36194	2.34202	1.12598	3.80952	-1.86484	-2.01339	-2.09644	-1.27339		-2.12658	1.61689	2.60059	2.7518	2.6737	-2.12658	-1.74613	-2.48808	-2.76703	-2.8401		2.23928	-1.85297	-1.71323	-1.75311	-1.78189	2.23928	1.75091	1.74141	1.7215	1.70807
3.91534	2.185	2.36684	2.35443	1.24519	3.91534	-1.8213	-1.99412	-2.14737	-1.36485		-2.18565	2.21849	2.58755	2.74085	2.65885	-2.18565	-2.142	-2.52349	-2.73898	-2.82151		2.434	-1.84872	-1.7068	-1.74628	-1.77592	2.434	1.74785	1.73608	1.71601	1.70428
4.02116	2.18789	2.33769	2.36049	1.4787	4.02116	-1.75951	-1.97224	-2.2053	-1.4962		-2.24473	2.5948	2.70018	2.72553	2.64479	-2.24473	-2.34128	-2.54775	-2.73096	-2.80514		2.62872	-1.84339	-1.69763	-1.73933	-1.76691	2.62872	1.74014	1.73311	1.7131	1.69756
4.12698	2.1544	2.3348	2.33423	1.86288	4.12698	-1.69971	-1.93501	-2.19783	-1.58785		-2.3038	2.56966	2.69188	2.71462	2.62421	-2.3038	-2.46461	-2.5991	-2.71733	-2.7884		2.82344	-1.83454	-1.6883	-1.72837	-1.75629	2.82344	1.73757	1.72586	1.70404	1.69297
4.2328	2.11313	2.31027	2.33682	1.95005	4.2328	-1.64864	-1.87209	-2.23781	-1.72542		-2.36287	2.55753	2.67871	2.70425	2.60996	-2.36287	-2.51299	-2.60145	-2.71261	-2.77191		3.01816	-1.82281	-1.67518	-1.71923	-1.74481	3.01816	1.72959	1.71889	1.70185	1.68509
4.33862	2.086	2.30017	2.3146	1.96939	4.33862	-1.58214	-1.8268	-2.25008	-1.74095		-2.42194	2.55229	2.6679	2.68004	2.59295	-2.42194	-2.56015	-2.60656	-2.71386	-2.7545		3.21288	-1.8102	-1.66393	-1.70636	-1.7283	3.21288	1.72819	1.70889	1.69288	1.67621
4.44444	2.04963	2.25803	2.30883	2.05309	4.44444	-1.5035	-1.74649	-2.21474	-1.73935		-2.48101	2.535	2.64753	2.66875	2.56556	-2.48101	-2.54068	-2.62094	-2.70552	-2.72617		3.4076	-1.79342	-1.64754	-1.68572	-1.7081	3.4076	1.72831	1.69826	1.68379	1.67018
4.55026	2.00922	2.241	2.27044	2.09033	4.55026	-1.43386	-1.72118	-2.16181	-1.73356		-2.54008	2.52179	2.63466	2.65361	2.54437	-2.54008	-2.53961	-2.61605	-2.68226	-2.70298		3.60232	-1.77436	-1.62961	-1.6622	-1.68716	3.60232	1.72246	1.68569	1.67419	1.65835
4.65608	2.03144	2.2156	2.25543	2.26033	4.65608	-1.35485	-1.66571	-2.11338	-1.6863		-2.59916	2.50437	2.61383	2.63808	2.50971	-2.59916	-2.52363	-2.61887	-2.65525	-2.67925		3.79704	-1.75046	-1.61266	-1.63219	-1.66466	3.79704	1.71238	1.66843	1.66148	1.6429
4.7619	1.98035	2.17923	2.21271	2.35443	4.7619	-1.27222	-1.63311	-2.05893	-1.6748		-2.65823	2.48041	2.60334	2.62429	2.48496	-2.65823	-2.535	-2.61008	-2.66811	-2.65552		3.99176	-1.72568	-1.58621	-1.56459	-1.15286	3.99176	1.70175	1.6524	1.64489	1.62102
4.86772	1.92609	2.15209	2.20867	2.36194	4.86772	-1.1852	-1.564	-2.01185	-1.6159		-2.7173	2.46924	2.58001	2.59986	2.45514	-2.7173	-2.55867	-2.63079	-2.67326	-2.62209		4.18648	-1.69531	-1.44169	1.30126	1.2266	4.18648	1.6843	1.62571	-1.40573	-1.42672
4.97354	1.8597	2.1596	2.16768	2.37954	4.97354	-1.12044	-1.51053	-1.96383	-1.58392		-2.77637	2.44955	2.55817	2.57996	2.42209	-2.77637	-2.5508	-2.63512	-2.6867	-2.58858		4.3812	-1.67061	1.3236	1.31933	1.32866	4.3812	1.47296	1.60177	-1.4598	-1.47592
5.07937	1.79245	2.13391	2.22021	2.37175	5.07937	-1.02681	-1.47268	-1.90059	-1.50546		-2.83544	2.42676	2.53479	2.5511	2.38405	-2.83544	-2.54523	-2.62066	-2.66968	-2.55794		4.57592	-1.63481	1.41846	1.33857	1.34448	4.57592	-1.48478	-1.49396	-1.45918	-1.44926
5.18519	1.71538	2.07214	2.16653	2.33769	5.18519	-0.92481	-1.46354	-1.84087	-1.4658		-2.89451	2.40107	2.51237	2.52918	2.33989	-2.89451	-2.53172	-2.61782	-2.64904	-2.51368		4.77064	1.15873	1.45452	1.39222	1.33233	4.77064	-1.48144	-1.51281	-1.45909	-1.41776
5.29101	1.64149	2.03289	2.1114	2.29266	5.29101	-0.79292	-1.38683	-1.78446	-1.40937		-2.95359	2.3764	2.48614	2.49684	2.29891	-2.95359	-2.51687	-2.61039	-2.62452	-2.47965
5.29101	1.64784	2.03953	2.02336	2.09956	5.29101	-0.78945	-1.45059	-1.76161	-1.46296		-2.95359	2.37474	2.49074	2.50391	2.29762	-2.95359	-2.45985	-2.68481	-2.62295	-2.47912
5.18519	1.72924	2.08917	2.05049	2.16249	5.18519	-0.92032	-1.52958	-1.82599	-1.55513		-2.89451	2.39935	2.51369	2.52631	2.33811	-2.89451	-2.48793	-2.72734	-2.64599	-2.51698
5.07937	1.79418	2.13997	2.08917	2.29468	5.07937	-1.02412	-1.60611	-1.88061	-1.62053		-2.83544	2.42548	2.54104	2.55699	2.38078	-2.83544	-2.5167	-2.7207	-2.66559	-2.55445
4.97354	1.85076	2.18009	2.157	2.34693	4.97354	-1.12452	-1.68591	-1.97175	-1.68873		-2.77637	2.45221	2.56004	2.57948	2.41476	-2.77637	-2.53568	-2.75131	-2.69202	-2.59202
4.86772	1.93908	2.23205	2.19164	2.40032	4.86772	-1.21331	-1.76418	-2.03291	-1.75888		-2.7173	2.46886	2.57731	2.59731	2.45328	-2.7173	-2.54935	-2.7766	-2.70887	-2.62458
4.7619	1.96996	2.27938	2.20867	2.44073	4.7619	-1.31319	-1.83368	-2.07638	-1.79952		-2.65823	2.49044	2.60058	2.6243	2.48568	-2.65823	-2.58035	-2.80353	-2.73012	-2.65388
4.65608	2.03751	2.32441	2.24302	2.47797	4.65608	-1.39257	-1.87921	-2.15523	-1.86183		-2.59916	2.50925	2.61475	2.63542	2.51367	-2.59916	-2.57962	-2.81619	-2.74326	-2.67971
4.55026	2.10216	2.35039	2.27361	2.50828	4.55026	-1.47671	-1.94715	-2.19394	-1.87046		-2.54008	2.518	2.63504	2.65744	2.54242	-2.54008	-2.59308	-2.82342	-2.76357	-2.70783
4.44444	2.14344	2.38618	2.30998	2.52559	4.44444	-1.56048	-2.01723	-2.24544	-1.93961		-2.48101	2.5378	2.64903	2.67212	2.56526	-2.48101	-2.60886	-2.8198	-2.76862	-2.7261
4.33862	2.18356	2.41591	2.32037	2.54638	4.33862	-1.63714	-2.05824	-2.29161	-1.97967		-2.42194	2.55112	2.66312	2.69439	2.58693	-2.42194	-2.61452	-2.83321	-2.79513	-2.75271
4.2328	2.24273	2.41966	2.35068	2.56774	4.2328	-1.69812	-2.11279	-2.33894	-2.03894		-2.36287	2.56334	2.67968	2.70367	2.60674	-2.36287	-2.63456	-2.83024	-2.80533	-2.77124
4.12698	2.26611	2.44478	2.37897	2.58246	4.12698	-1.76223	-2.16189	-2.3675	-2.08007		-2.3038	2.57678	2.69166	2.71885	2.62033	-2.3038	-2.64659	-2.8434	-2.81907	-2.78832
4.02116	2.29295	2.47826	2.3882	2.58563	4.02116	-1.82608	-2.20632	-2.40361	-2.12457		-2.24473	2.58599	2.7049	2.72988	2.64206	-2.24473	-2.65492	-2.86283	-2.83724	-2.80258
3.91534	2.32412	2.5051	2.40032	2.61103	3.91534	-1.86237	-2.24075	-2.44042	-2.16155		-2.18565	2.59505	2.71821	2.73959	2.65988	-2.18565	-2.67069	-2.8744	-2.84497	-2.8227
3.80952	2.37464	2.49125	2.42601	2.60266	3.80952	-1.92617	-2.29112	-2.49331	-2.19422		-2.12658	2.61507	2.72834	2.74854	2.67543	-2.12658	-2.67623	-2.87747	-2.85965	-2.83609
3.7037	2.37031	2.52271	2.43612	2.62748	3.7037	-1.97395	-2.33518	-2.51774	-2.22088		-2.06751	2.62011	2.73301	2.75868	2.68985	-2.06751	-2.68948	-2.88945	-2.86845	-2.85832
3.59788	2.39802	2.53685	2.43179	2.6474	3.59788	-2.00833	-2.35482	-2.5436	-2.26396		-2.00844	2.6289	2.74417	2.76941	2.69751	-2.00844	-2.69452	-2.90352	-2.8833	-2.87009
3.49206	2.39975	2.57149	2.45517	2.6474	3.49206	-2.06009	-2.4021	-2.56963	-2.30826		-1.94937	2.6311	2.76741	2.77651	2.71419	-1.94937	-2.70486	-2.90134	-2.89265	-2.87546
3.38624	2.44333	2.58361	2.47422	2.6474	3.38624	-2.09357	-2.43797	-2.6059	-2.33668		-1.8903	2.64593	2.76639	2.79141	2.72456	-1.8903	-2.71142	-2.91666	-2.89449	-2.89071
3.28042	2.4569	2.5585	2.47393	2.65173	3.28042	-2.13069	-2.45246	-2.606	-2.36102		-1.83122	2.65489	2.78047	2.79058	2.73409	-1.83122	-2.72676	-2.92614	-2.91087	-2.90239
3.1746	2.4517	2.58044	2.4644	2.67338	3.1746	-2.15192	-2.48322	-2.64743	-2.37474		-1.77215	2.6621	2.77668	2.80302	2.75209	-1.77215	-2.73293	-2.93547	-2.91266	-2.91799
3.06878	2.47277	2.60382	2.46498	2.67453	3.06878	-2.19362	-2.51769	-2.67114	-2.40523		-1.71308	2.66251	2.79127	2.81064	2.75835	-1.71308	-2.74115	-2.94626	-2.92836	-2.92331
2.96296	2.4823	2.5992	2.49038	2.67222	2.96296	-2.23501	-2.5333	-2.69325	-2.43462		-1.65401	2.67638	2.79935	2.82637	2.76339	-1.65401	-2.75247	-2.94857	-2.94349	-2.93154
2.85714	2.49615	2.58938	2.5025	2.67655	2.85714	-2.24716	-2.58408	-2.73062	-2.45939		-1.59494	2.69215	2.80019	2.82497	2.76271	-1.59494	-2.75505	-2.94932	-2.94408	-2.94211
2.75132	2.50741	2.59487	2.47653	2.66703	2.75132	-2.27966	-2.57872	-2.74789	-2.48959		-1.53586	2.69466	2.80471	2.82979	2.78276	-1.53586	-2.75241	-2.9655	-2.95376	-2.94898
2.6455	2.47537	2.62979	2.51116	2.68261	2.6455	-2.30559	-2.61885	-2.75184	-2.48366		-1.47679	2.70302	2.82559	2.84535	2.78374	-1.47679	-2.75801	-2.95946	-2.95669	-2.95639
2.53968	2.49817	2.6067	2.5025	2.67453	2.53968	-2.30498	-2.63553	-2.77718	-2.48488		-1.41772	2.70129	2.82763	2.83379	2.79459	-1.41772	-2.76801	-2.97153	-2.95594	-2.95757
2.43386	2.52906	2.59949	2.51116	2.68579	2.43386	-2.33625	-2.64768	-2.8167	-2.51215		-1.35865	2.71169	2.82677	2.84985	2.80639	-1.35865	-2.77376	-2.97647	-2.97455	-2.97316
2.32804	2.52704	2.63528	2.51434	2.66876	2.32804	-2.37246	-2.66928	-2.79301	-2.55025		-1.29958	2.71875	2.83226	2.85026	2.80537	-1.29958	-2.77255	-2.98827	-2.9863	-2.97413
2.22222	2.49673	2.65288	2.5025	2.68319	2.22222	-2.3662	-2.682	-2.81518	-2.56356		-1.24051	2.72761	2.84274	2.85408	2.80984	-1.24051	-2.7981	-2.99001	-2.98127	-2.9864
2.1164	2.53194	2.63095	2.50337	2.678	2.1164	-2.39375	-2.68681	-2.85105	-2.56443		-1.18143	2.73265	2.84134	2.86534	2.83475	-1.18143	-2.80269	-3.00602	-2.99923	-2.99636
2.01058	2.54436	2.5966	2.52357	2.68954	2.01058	-2.41211	-2.71146	-2.83751	-2.56057		-1.12236	2.74193	2.83113	2.86663	2.83506	-1.12236	-2.80034	-2.99773	-2.99187	-3.00119
1.90476	2.53021	2.59458	2.47191	2.66385	1.90476	-2.42487	-2.71079	-2.87095	-2.59452		-1.06329	2.73265	2.86029	2.87592	2.83801	-1.06329	-2.79381	-2.99896	-3.00197	-3.00394
1.79894	2.49269	2.63268	2.4898	2.66212	1.79894	-2.43642	-2.75056	-2.89752	-2.58657		-1.00422	2.73334	2.84584	2.87937	2.84132	-1.00422	-2.79204	-3.00726	-2.99805	-3.00839
1.69312	2.49644	2.61536	2.49875	2.64596	1.69312	-2.42072	-2.75512	-2.85852	-2.58623		-0.94515	2.74881	2.85898	2.89208	2.83769	-0.94515	-2.78123	-3.01807	-3.01862	-3.01047
1.5873	2.54638	2.5865	2.50568	2.6399	1.5873	-2.45191	-2.71436	-2.88167	-2.59197		-0.88608	2.73813	2.84879	2.8814	2.85238	-0.88608	-2.80504	-3.00367	-3.01059	-3.01125
1.48148	2.50856	2.55013	2.49384	2.64249	1.48148	-2.44491	-2.74651	-2.88517	-2.59525		-0.827	2.74608	2.86402	2.88767	2.85238	-0.827	-2.8121	-3.01912	-3.02323	-3.02894
1.37566	2.46844	2.60006	2.42717	2.66356	1.37566	-2.41565	-2.75887	-2.90687	-2.56373		-0.76793	2.75525	2.85988	2.8931	2.85419	-0.76793	-2.80034	-3.02429	-3.01975	-3.03307
1.26984	2.46007	2.59718	2.44506	2.59631	1.26984	-2.46951	-2.73503	-2.86713	-2.56902		-0.70886	2.75224	2.87465	2.90139	2.85434	-0.70886	-2.81014	-2.99896	-3.01372	-3.04573
1.16402	2.52935	2.53945	2.44535	2.63759	1.16402	-2.47055	-2.75695	-2.87443	-2.61283		-0.64979	2.75295	2.87287	2.90905	2.85879	-0.64979	-2.83027	-3.01179	-3.0301	-3.0265
1.0582	2.45603	2.50221	2.45517	2.59083	1.0582	-2.41671	-2.7511	-2.91076	-2.56902		-0.59072	2.73499	2.87544	2.91354	2.85473	-0.59072	-2.80739	-3.03188	-3.04976	-3.06454
0.95238	2.42313	2.55388	2.41072	2.57437	0.95238	-2.46313	-2.76947	-2.88882	-2.55627		-0.53165	2.7653	2.87334	2.90073	2.85499	-0.53165	-2.80295	-3.02509	-3.02156	-3.05618
0.84656	2.51347	2.57813	2.36107	2.62287	0.84656	-2.44081	-2.72929	-2.85564	-2.63213		-0.47257	2.73558	2.85309	2.88767	2.86706	-0.47257	-2.77682	-3.01072	-3.05681	-3.05749
0.74074	2.49875	2.54349	2.44795	2.63932	0.74074	-2.39244	-2.70387	-2.91142	-2.51985		-0.4135	2.75447	2.87409	2.88095	2.86916	-0.4135	-2.8037	-3.03592	-3.02827	-3.04573
0.63492	2.44073	2.50539	2.40292	2.4468	0.63492	-2.46568	-2.81539	-2.93219	-2.54608		-0.35443	2.73656	2.8864	2.9151	2.8602	-0.35443	-2.78466	-3.01856	-3.0098	-3.05749
0.5291	2.46989	2.43352	2.35876	2.56312	0.5291	-2.40293	-2.70518	-2.92454	-2.6654		-0.29536	2.7585	2.85191	2.90647	2.85707	-0.29536	-2.82385	-2.99896	-3.07326	-3.05044
0.42328	2.44478	2.54349	2.40696	2.49673	0.42328	-2.43507	-2.78095	-2.85564	-2.51165		-0.23629	2.73851	2.90599	2.91117	2.84648	-0.23629	-2.82385	-3.00484	-3.06269	-3.07512
0.31746	2.54031	2.60468	2.57899	2.67655	0.31746	-2.48864	-2.73886	-2.77144	-2.42369		-0.17722	2.78357	2.87855	2.94252	2.86802	-0.17722	-2.81601	-3.03815	-3.03722	-3.13978
0.21164	2.47912	2.86503	2.44131	2.69185	0.21164	-2.41211	-2.83835	-2.85564	-2.56902		-0.11814	2.63855	2.91773	2.86413	2.87586	-0.11814	-2.78858	-3.06951	-3.04506	-2.99871
0.10582	2.06579	2.13045	2.16595	2.09494	0.10582	-2.45803	-2.86132	-3.29197	-2.50018		-0.05907	2.62679	2.80016	2.91116	2.94637	-0.05907	-2.75331	-2.99896	-3.13907	-3.23382
0					0	--	--	--	--		0	--	--	--	--	0	--	--	--	--
-0.10582	1.92811	2.81914	1.84441	2.64596	-0.10582	-2.32028	-2.4021	-2.92454	-2.13302		0.05907	2.72086	2.96476	2.95819	2.96988	0.05907	-2.70628	-2.99896	-3.13907	-3.16329
-0.21164	2.34144	2.31402	2.55619	2.50828	-0.21164	-2.38916	-2.65467	-3.03936	-2.56902		0.11814	2.72086	2.95301	2.87588	2.92287	0.11814	-2.77682	-3.03424	-3.04506	-2.96345
-0.31746	2.18817	2.34462	2.5025	2.55417	-0.31746	-2.32028	-2.64701	-2.75613	-2.54608		0.17722	2.75221	2.86287	2.8171	2.95421	0.17722	-2.81601	-2.9441	-3.06856	-3.06141
-0.42328	2.31835	2.46325	2.33798	2.51953	-0.42328	-2.44655	-2.79243	-2.78675	-2.44281		0.23629	2.75613	2.84719	2.94643	2.91111	0.23629	-2.81797	-3.04011	-3.10382	-3.03986
-0.5291	2.51578	2.61709	2.26697	2.63672	-0.5291	-2.35702	-2.68681	-2.86942	-2.56443		0.29536	2.75378	2.88011	2.92527	2.88996	0.29536	-2.85207	-3.00367	-2.97925	-3.01752
-0.63492	2.43323	2.57409	2.43381	2.58477	-0.63492	-2.3815	-2.7159	-2.9475	-2.63021		0.35443	2.7914	2.87854	2.91508	2.85627	0.35443	-2.80034	-3.0264	-3.02547	-3.04965
-0.74074	2.4136	2.47133	2.44131	2.6526	-0.74074	-2.38588	-2.67763	-2.85893	-2.50018		0.4135	2.78468	2.86734	2.90444	2.87921	0.4135	-2.80034	-3.0124	-3.00477	-3.04573
-0.84656	2.45632	2.44593	2.31518	2.55417	-0.84656	-2.34324	-2.70633	-2.83842	-2.52886		0.47257	2.73849	2.85013	2.89352	2.87292	0.47257	-2.77388	-3.01954	-3.02449	-3.02222
-0.95238	2.40263	2.4517	2.33423	2.58996	-0.95238	-2.31008	-2.70314	-2.80206	-2.55117		0.53165	2.75221	2.87593	2.89025	2.8628	0.53165	-2.78205	-3.01464	-3.01372	-3.05357
-1.0582	2.42861	2.47479	2.38618	2.58159	-1.0582	-2.3111	-2.62711	-2.73163	-2.47264		0.59072	2.73967	2.8707	2.89705	2.85705	0.59072	-2.77918	-3.02953	-3.00745	-3.04103
-1.16402	2.38734	2.4976	2.42053	2.53743	-1.16402	-2.3495	-2.65675	-2.74917	-2.4668		0.64979	2.73582	2.87925	2.92185	2.84807	0.64979	-2.78751	-3.02462	-3.02583	-3.03932
-1.26984	2.31835	2.46325	2.33798	2.58101	-1.26984	-2.33176	-2.60109	-2.7523	-2.48488		0.70886	2.72478	2.85895	2.89548	2.86018	0.70886	-2.77878	-3.00876	-3.00001	-3.02614
-1.37566	2.30969	2.4517	2.33192	2.54003	-1.37566	-2.25317	-2.61757	-2.75848	-2.479		0.76793	2.75884	2.86889	2.89126	2.84873	0.76793	-2.7931	-2.98992	-3.01071	-3.01499
-1.48148	2.31518	2.40263	2.38878	2.55417	-1.48148	-2.24485	-2.5661	-2.73426	-2.44117		0.827	2.73933	2.85559	2.87756	2.86242	0.827	-2.77179	-3.00064	-3.00477	-3.02055
-1.5873	2.26178	2.40898	2.30046	2.54176	-1.5873	-2.2009	-2.57047	-2.69183	-2.41451		0.88608	2.72556	2.87227	2.8798	2.83981	0.88608	-2.76272	-2.99896	-3.00902	-3.00655
-1.69312	2.241	2.43179	2.29786	2.52819	-1.69312	-2.1481	-2.51403	-2.66044	-2.38257		0.94515	2.74731	2.84572	2.88617	2.84941	0.94515	-2.75331	-2.99309	-2.99071	-3.01194
-1.79894	2.21704	2.39224	2.31979	2.52992	-1.79894	-2.14202	-2.49124	-2.60843	-2.36519		1.00422	2.7416	2.8541	2.87658	2.85097	1.00422	-2.74086	-2.99482	-2.98285	-3.00148
-1.90476	2.13218	2.36251	2.30623	2.50308	-1.90476	-2.04734	-2.44291	-2.60558	-2.36249		1.06329	2.73392	2.85241	2.8785	2.8419	1.06329	-2.74547	-2.98851	-2.99544	-2.98696
-2.01058	2.06088	2.27303	2.24561	2.50828	-2.01058	-1.92395	-2.43593	-2.59094	-2.30935		1.12236	2.73323	2.83357	2.86784	2.83379	1.12236	-2.73475	-2.98535	-2.97826	-2.99872
-2.1164	1.99479	2.27506	2.28285	2.46007	-2.1164	-1.77158	-2.29417	-2.53643	-2.29136		1.18143	2.73496	2.82955	2.86648	2.83472	1.18143	-2.7392	-2.96487	-2.98043	-2.98461
-2.22222	1.86028	2.19597	2.22281	2.43612	-2.22222	-1.47411	-2.24902	-2.45868	-2.26415		1.24051	2.71078	2.83823	2.85853	2.81989	1.24051	-2.72868	-2.97097	-2.97903	-2.96625
-2.32804	1.60253	2.10534	2.18038	2.46844	-2.32804	-1.34352	-2.14117	-2.32954	-2.20603		1.29958	2.70696	2.82367	2.86306	2.82136	1.29958	-2.71697	-2.96369	-2.96814	-2.95811
-2.43386	1.35718	1.60339	2.07012	2.38041	-2.43386	-0.9927	-2.01874	-2.21962	-2.18689		1.35865	2.71165	2.8339	2.85288	2.81556	1.35865	-2.71344	-2.95296	-2.97149	-2.95169
-2.53968	1.10722	1.38056	2.03	2.3781	-2.53968	-0.55633	-1.56784	-2.03082	-2.10433		1.41772	2.70322	2.8178	2.84747	2.80631	1.41772	-2.7102	-2.95194	-2.96182	-2.93014
-2.6455	0.741514	1.1661	1.75637	2.37406	-2.6455	-0.0061	-1.18791	-1.84979	-2.03756		1.47679	2.70392	2.81239	2.83497	2.80628	1.47679	-2.70158	-2.94441	-2.94917	-1.87677
-2.75132	0.303071	0.735164	1.27059	2.29266	-2.75132	0.44705	-0.37091	-1.54312	-1.95473		1.53586	2.69282	2.80559	2.83247	-1.74953	1.53586	-2.6891	-2.93927	-2.94472	2.21259
-2.85714	-0.269301	0.0438732	0.94818	2.24128	-2.85714	0.84624	0.14745	-0.91555	-1.85765		1.59494	2.68341	2.79842	2.81971	-2.15108	1.59494	-2.68364	-2.91884	-2.94235	2.23466
-2.96296	-0.553322	-0.517819	0.294701	2.08657	-2.96296	1.11687	0.60418	-0.17697	-1.72324		1.65401	2.68558	2.79512	2.8129	-2.19738	1.65401	-2.67185	-2.89483	-2.92755	2.26187
-3.06878	-0.697353	-0.879484	-0.177513	1.75117	-3.06878	1.22002	0.9344	0.27944	-1.46517		1.71308	2.67626	2.78151	2.80899	-2.29966	1.71308	-2.66574	-2.88301	-2.92026	2.30099
-3.1746	-0.934326	-1.04228	-0.619709	1.28214	-3.1746	1.33618	1.15077	0.63194	-0.99482		1.77215	2.66442	2.77508	2.80299	-2.2815	1.77215	-2.66082	-2.85004	-2.90875	2.3038
-3.28042	-1.02149	-1.03622	-1.00216	0.721887	-3.28042	1.43152	1.21244	1.07429	-0.48228		1.83122	2.65714	2.76754	2.79662	-2.37901	1.83122	-2.64181	-2.82905	-2.90329	2.35952
-3.38624	-1.10722	-1.1153	-1.21315	0.284021	-3.38624	1.41472	1.38219	1.15171	0.02117		1.8903	2.65325	2.76709	2.78476	-2.43297	1.8903	-2.63721	-2.81305	-2.88495	2.39412
-3.49206	-1.16408	-1.24634	-1.31129	-0.121806	-3.49206	1.70643	1.60428	1.23835	0.40511		1.94937	2.64247	2.75384	2.77648	-2.39177	1.94937	-2.60938	-2.75598	-2.88126	2.41095
-3.59788	-1.26366	-1.39961	-1.39673	-0.671086	-3.59788	1.82433	1.62692	1.39419	0.85015		2.00844	2.62749	2.73999	-0.0566	-2.40277	2.00844	-2.5977	0.93769	-2.86879	2.40812
-3.7037	-1.29715	-1.48649	-1.61349	-0.996094	-3.7037	1.925	1.73354	1.39284	1.0416		2.06751	2.62209	1.4887	-2.14864	-2.45545	2.06751	-2.1715	2.33487	2.26053	2.4115
-3.80952	-1.54538	-1.78264	-1.60166	-1.14878	-3.80952	2.07492	2.13146	1.611	1.19564		2.12658	2.61504	-1.47824	-2.4085	-2.49802	2.12658	-0.71409	2.48913	2.50617	2.42841
-3.91534	-1.57828	-1.98209	-1.76416	-1.15918	-3.91534	2.10877	2.23855	1.81986	1.484		2.18565	2.59565	-2.3013	-2.44777	-2.4754	2.18565	2.49356	2.62743	2.56703	2.45838
-4.02116	-1.61753	-1.98642	-1.78899	-1.4761	-4.02116	2.13117	2.28803	1.91257	1.93593		2.24473	2.58843	-2.49131	-2.51652	-2.49046	2.24473	2.68221	2.65511	2.58758	2.43604
-4.12698	-1.50901	-1.9691	-1.78408	-1.49977	-4.12698	2.11593	2.302	1.9805	2.07755		2.3038	2.57856	-2.54435	-2.55161	-2.45292	2.3038	2.72734	2.64821	2.69264	2.48055
-4.2328	-1.5321	-1.94225	-1.84036	-1.64178	-4.2328	2.12096	2.31298	2.15527	2.31764		2.36287	2.56801	-2.57711	-2.58787	-2.51892	2.36287	2.77667	2.66752	2.70902	2.52931
-4.33862	-1.51276	-1.98844	-1.79303	-1.73559	-4.33862	2.09215	2.29207	2.17476	2.40274		2.42194	1.68388	-2.57156	-2.60631	-2.4762	2.42194	2.77887	2.65721	2.72517	2.54243
-4.44444	-1.49862	-1.9538	-2.02885	-1.75695	-4.44444	2.09095	2.29183	2.16161	2.42915		2.48101	-2.15748	-2.55732	-2.61883	-2.48534	2.48101	2.81007	2.65579	2.73663	2.52077
-4.55026	-1.46715	-1.95293	-2.10418	-1.77427	-4.55026	2.07379	2.28412	2.148	2.48102		2.54008	-2.41919	-2.57874	-2.6264	-2.4842	2.54008	2.81685	2.64514	2.7257	2.54277
-4.65608	-1.35863	-1.92782	-2.07185	-1.776	-4.65608	2.06159	2.28094	2.11205	2.46273		2.59916	-2.53057	-2.63819	-2.59674	-2.45855	2.59916	2.80569	2.65154	2.7361	2.51461
-4.7619	-1.32341	-1.87644	-2.0248	-1.73992	-4.7619	2.01013	2.27382	2.08688	2.46565		2.65823	-2.55183	-2.64014	-2.60864	-2.4497	2.65823	2.7966	2.64512	2.72201	2.49607
-4.86772	-1.26944	-1.83921	-1.98844	-1.81237	-4.86772	1.99984	2.27799	2.0698	2.44849		2.7173	-2.57268	-2.63587	-2.59805	-2.42438	2.7173	2.79914	2.62261	2.74123	2.53915
-4.97354	-1.18977	-1.84094	-1.95178	-1.78379	-4.97354	1.95383	2.22825	2.10816	2.34808		2.77637	-2.60665	-2.63028	-2.60241	-2.42614	2.77637	2.80057	2.61107	2.76464	2.48535
-5.07937	-1.10087	-1.78293	-1.9359	-1.7633	-5.07937	1.88201	2.22841	2.07891	2.37807		2.83544	-2.6103	-2.64158	-2.58846	-2.36955	2.83544	2.81175	2.61422	2.75818	2.48082
-5.18519	-0.990322	-1.72462	-1.88597	-1.88222	-5.18519	1.77376	2.22388	2.03866	2.35157		2.89451	-2.60612	-2.64906	-2.55493	-2.34885	2.89451	2.78312	2.60668	2.73471	2.5091
-5.29101	-0.872268	-1.66401	-1.87298	-1.82103	-5.29101	1.73412	2.19841	2.00921	2.33715		2.95359	-2.6228	-2.60968	-2.55754	-2.29231	2.95359	2.76033	2.59239	2.72206	2.4469
Fig. 2d
	Ir 5.4/FeCoB 1							W 4/FeCoB						Pt 5/Co 1
Hx (Oe）	switching current densities (107 A/cm2)		j↑0 = j↑ - jshift, j↓0 = j↓-jshift		jshift = (j↓+j↑)/2		Hx (Oe）	switching current densities (107 A/cm2)		j↑0 = j↑ - jshift, j↓0 = j↓-jshift		jshift = (j↓+j↑)/2		Hx (Oe）	switching current densities (107 A/cm2)		j↑0 = j↑ - jshift, j↓0 = j↓-jshift		jshift = (j↓+j↑)/2
-2500	-0.68	-0.68	0	0	-0.68		-2500	2.81881	2.84381	-0.0125	0.0125	0.48438		2000	-3.5	4.11	3.805	-3.805	0.305
-2000	-0.7	-1.8	0.55	-0.55	-1.25		-2000	3.31883	3.35631	-0.01874	0.01874	0.53563		1500	-3.68	4.11	3.895	-3.895	0.215
-1800	-0.2	-2.12	0.96	-0.96	-1.16		-1800	2.56883	3.59381	-0.51249	0.51249	0.59381		1000	-4	4.49	4.245	-4.245	0.245
-1500	0.74	-2.37	1.555	-1.555	-0.815		-1500	2.08133	3.85631	-0.88749	0.88749	0.38563		500	-4.12	4.59	4.355	-4.355	0.235
-1200	1.74	-2.78	2.26	-2.26	-0.52		-1200	2.41885	4.26883	-0.92499	0.92499	0.42688		-500	-4.32	4.66	4.49	-4.49	0.17
-1000	2.1	-2.85	2.475	-2.475	-0.375		-900	-0.75617	4.44381	-2.59999	2.59999	0.44438		-1000	-4.23	4.26	4.245	-4.245	0.015
-700	2.46	-2.91	2.685	-2.685	-0.225		-700	-2.29369	4.75633	-3.52501	3.52501	0.47563		-1500	-3.72	4.07	3.895	-3.895	0.175
-500	2.7	-3.01	2.855	-2.855	-0.155		-600	-2.73117	4.89383	-3.8125	3.8125	0.48938		-2000	-3.54	4.06	3.8	-3.8	0.26
-300	3.11	-3.39	3.25	-3.25	-0.14		-500	-3.28117	4.99381	-4.13749	4.13749	0.49938
-200	3.37	-3.46	3.415	-3.415	-0.045		-400	-3.58117	5.51881	-4.54999	4.54999	0.55188
-100	3.72	-3.72	3.72	-3.72	0		-300	-4.95617	5.80631	-5.38124	5.38124	0.58063
100	3.7	-3.68	3.69	-3.69	0.01		300	-4.85999	5.0681	-4.96404	4.96404	0.50681
200	3.35	-3.45	3.4	-3.4	-0.05		400	-4.32967	5.00641	-4.66804	4.66804	0.50064
300	3.18	-3.28	3.23	-3.23	-0.05		500	-3.91033	4.71042	-4.31038	4.31038	0.47104
500	2.83	-2.98	2.905	-2.905	-0.075		600	-3.03469	5.00641	-4.02055	4.02055	0.50064
700	2.53	-2.82	2.675	-2.675	-0.145		700	-2.80036	4.83377	-3.81707	3.81707	0.48338
1000	2.16	-2.7	2.43	-2.43	-0.27		900	-2.03574	4.82144	-3.42859	3.42859	0.48214
1200	1.95	-2.67	2.31	-2.31	-0.36		1200	0.24587	4.27877	-2.01645	2.01645	0.42788
1500	0.39	-2.41	1.4	-1.4	-1.01		1500	2.03416	4.14312	-1.05448	1.05448	0.41431
1800	-0.85	-2.03	0.59	-0.59	-1.44		1800	2.13282	3.56345	-0.71531	0.71531	0.55635
2000	-0.72	-1.77	0.525	-0.525	-1.245		2000	2.65081	3.13181	-0.2405	0.2405	0.51318
2500	-0.68	-0.68	0	0	-0.68		2500	2.82349	2.83579	-0.00615	0.00615	0.48358
				--
Fig. 2f				--
Ir 5.4/FeCoB 1			W 4/FeCoB 1			Ptt 5/Co 1
Hx (Oe）	jshfitsign(θSHHx) (107 A/cm2)		Hx (Oe）	jshfitsign(θSHHx) (107 A/cm2)		Hx (Oe）	jshfitsign(θSHHx) (107 A/cm2)
-2500	0.68		-2500	2.7876		2000	0.305
-2000	1.25		-2000	2.83131		1500	0.215
-1800	1.16		-1800	3.33757		1000	0.245
-1500	0.815		-1500	3.08132		500	0.235
-1200	0.52		-1200	2.96882		-500	-0.17
-1000	0.375		-900	3.34384		-1000	-0.015
-700	0.225		-700	1.84382		-1500	-0.175
-500	0.155		-600	1.23132		-2000	-0.26
-300	0.14		-500	1.08133
-200	0.045		-400	0.85632
-100	0		-300	0.96882
100	0.01		300	0.42507
200	-0.05		400	-0.10405
300	-0.05		500	-0.33837
500	-0.075		600	-0.40004
700	-0.145		700	-0.98586
1000	-0.27		900	-1.0167
1200	-0.36		1200	-1.39285
1500	-1.01		1500	-2.26232
1800	-1.44		1800	-3.08864
2000	-1.245		2000	-2.84814
2500	-0.68		2500	-2.89131
				-2.82964
				-2.6433

## Sheet: Figure 3
Fig. 3a																	Fig. 3b					Fig. 3c
	0° and -180°		30° and -150°		60° and -120°		80° and -100°		90° and -90°		110° and -70°		130° and -50°		160° and -20°			Hx=-1.35kOe		Hx=1.35kOe		Ir 5.4/FeCoB 1		W 4/FeCoB 1		Pt 5/Co 1
Hxz (Oe）	RH(ohm)	Hxz (Oe）	RH(ohm)	Hxz (Oe）	RH(ohm)	Hxz (Oe）	RH(ohm)	Hxz (Oe）	RH(ohm)	Hxz (Oe）	RH(ohm)	Hxz (Oe）	RH(ohm)	Hxz (Oe）	RH(ohm)		Hz (Oe）	RH(ohm)	Hz (Oe）	RH(ohm)		θH (deg)	Hxz,SW (kOe)	θH (deg)	Hxz,SW (kOe)	θH (deg)	Hxz,SW (kOe)
0.32741	5.03857	0.29622	5.04032	0.37397	5.03263	1.00449	4.9585	2.99874	-0.92299	0.6987	-1.36198	0.68351	-1.38066	0.27751	-1.40036		-0.000792338	-2.92528	-0.0052	3.1671		0	-0.15854	-175	-0.23	-180	-0.608
0.31574	5.03922	0.28205	5.03972	0.36003	5.03369	0.96509	4.96375	2.89796	-0.95308	0.66567	-1.36619	0.64969	-1.38198	0.26416	-1.40011		0.00609	-2.91988	-0.01099	3.16127		-4	-0.14621	-165	-0.249	-170	-0.73
0.3018	5.03817	0.26675	5.03999	0.34479	5.03434	0.92574	4.96933	2.7981	-0.98017	0.62919	-1.36917	0.61491	-1.38374	0.24986	-1.40056		0.0118	-2.92081	-0.01733	3.16321		-10	-0.16036	-155	-0.252	-160	-0.753
0.28881	5.03684	0.25234	5.04008	0.32978	5.03467	0.88584	4.97419	2.69535	-1.00642	0.59299	-1.37082	0.58082	-1.3854	0.23568	-1.39986		0.02062	-2.9205	-0.02614	3.15897		-15	-0.17233	-145	-0.269	-150	-0.83
0.27583	5.0374	0.23711	5.03928	0.31448	5.03532	0.84443	4.97958	2.59365	-1.03323	0.55835	-1.37348	0.54585	-1.38662	0.22193	-1.39961		0.02742	-2.91841	-0.03287	3.16609		-20	-0.18431	-130	-0.331	-140	-0.874
0.2632	5.03736	0.22076	5.03879	0.29974	5.03521	0.80314	4.98372	2.49261	-1.05707	0.52264	-1.37599	0.51023	-1.38734	0.20877	-1.39979		0.03259	3.17665	-0.03781	-3.00469		-30	-0.21878	-115	-0.5	-130	-0.94
0.24908	5.03634	0.2069	5.03823	0.28506	5.03588	0.76219	4.98878	2.3892	-1.08132	0.48578	-1.37844	0.47492	-1.38861	0.19374	-1.39922		0.03916	3.17731	-0.04407	-3.0054		-40	-0.24602	-105	-0.741	-120	-1.033
0.23619	5.03652	0.19125	5.03926	0.26872	5.03555	0.72054	4.9934	2.29052	-1.1037	0.45076	-1.38043	0.44062	-1.38927	0.18003	-1.39895		0.04496	3.17874	-0.04925	-3.00652		-50	-0.28052	-95	-1.276	-110	-1.3
0.22312	5.03591	0.17655	5.03945	0.25279	5.03621	0.67935	4.99766	2.18632	-1.12512	0.41587	-1.38221	0.40559	-1.39055	0.1654	-1.39892		0.05222	3.18108	-0.05644	-3.00986		-60	-0.32079	-90	-1.506	-100	-1.756
0.20926	5.03578	0.16036	5.03963	0.23832	5.03626	0.63869	5.00255	2.08515	-1.14537	0.37934	-1.38455	0.3695	-1.39046	0.15063	-1.39848		0.05903	3.18414	-0.06301	-3.01119		-70	-0.37711	-87	-1.144	-95	-2.062
0.19558	5.03479	0.14385	5.0382	0.22379	5.03766	0.5974	5.00591	1.98437	-1.16555	0.34275	-1.38644	0.33528	-1.39227	0.13644	-1.39769		-0.06996	3.15038	0.05346	-2.99489		-80	-0.53774	-85	-1.022	-92	-2.305
0.18172	5.03471	0.12912	5.03904	0.2065	5.03707	0.55605	5.00964	1.88109	-1.18316	0.30731	-1.38797	0.29965	-1.39222	0.12231	-1.39747		-0.079	3.15133	0.05918	-2.99962		-85	-0.74606	-83	-0.865	-90	-3.258
0.1683	5.03393	0.11344	5.03857	0.19201	5.03709	0.51552	5.01265	1.78058	-1.20206	0.27129	-1.38956	0.26482	-1.39256	0.10834	-1.39675		-0.08495	3.15069	0.06583	-2.99798		-88	-0.91133	-80	-0.585	-88	-4.527
0.15558	5.03326	0.09772	5.03814	0.17512	5.03733	0.47351	5.01556	1.67888	-1.21827	0.23524	-1.39068	0.22992	-1.39368	0.09277	-1.39731		-0.09168	3.1502	0.0724	-2.99215		-90	-1.967	-75	-0.424	-85	-2.431
0.14155	5.03362	0.08201	5.03778	0.16066	5.03761	0.43173	5.01817	1.5777	-1.23523	0.19897	-1.39206	0.19475	-1.39422	0.0792	-1.39734		-0.0974	3.15654	0.07835	-2.99076		-92	--	-65	-0.339	-80	-1.947
0.12734	5.03292	0.06601	5.03743	0.14379	5.03716	0.39149	5.02154	1.47522	-1.24898	0.162	-1.39359	0.15851	-1.39456	0.06425	-1.3972		-0.10404	-2.93165	0.08445	-2.99571		-95	-1.13464	-55	-0.258	-70	-1.447
0.11357	5.03241	0.05038	5.03728	0.13022	5.03707	0.34842	5.02482	1.37338	-1.26265	0.12543	-1.39438	0.12235	-1.39441	0.04955	-1.39707		-0.111	-2.93427	0.09087	-2.99617		-100	-0.68222	-40	-0.247	-60	-1.253
0.1012	5.03194	0.03493	5.03694	0.11436	5.03734	0.30825	5.02674	1.27234	-1.27596	0.08952	-1.39454	0.08798	-1.39517	0.03435	-1.39652		-0.11734	-2.93399	0.09697	3.17185		-110	-0.42448	-25	-0.23	-50	-1.091
0.08708	5.03185	0.01919	5.03713	0.09794	5.03839	0.26726	5.02854	1.16906	-1.28814	0.05269	-1.39544	0.05127	-1.39529	0.02155	-1.39604		-0.12375	-2.93877	0.10393	3.17112		-120	-0.34301	-15	-0.229	-40	-0.915
0.07358	5.0313	0.00723	5.03688	0.08217	5.03699	0.22645	5.03001	1.06697	-1.2983	0.01731	-1.39546	0.01644	-1.39462	0.00956	-1.39603		-0.13017	-2.93852	0.11266	3.1692		-130	-0.29423	-5	-0.229	-30	-0.891
0.05893	5.03079	0.00787	5.03622	0.06616	5.03702	0.18415	5.03171	0.96514	-1.30826	0.00672	-1.39575	0.00799	-1.39491	0.00992	-1.39628		-0.000792338	-2.92528	-0.0052	3.1671		-140	-0.27398	5	0.25	-20	-0.791
0.04577	5.03076	-0.00449	5.03658	0.05071	5.03742	0.14295	5.03308	0.86173	-1.31941	-0.02921	-1.39604	-0.02768	-1.39412	-0.00358	-1.39521							-150	-0.21415	15	0.243	-10	-0.734
0.03244	5.03003	-0.01992	5.03591	0.03534	5.03809	0.1019	5.03411	0.7616	-1.32705	-0.06549	-1.39568	-0.06364	-1.39457	-0.01601	-1.39518							-160	-0.18377	25	0.25	0	-0.697
0.01779	5.02936	-0.03369	5.0352	0.01992	5.03781	0.05929	5.03521	0.66083	-1.3346	-0.10194	-1.39489	-0.09841	-1.39417	-0.03117	-1.39504							-165	-0.156	35	0.29	0	-0.702
0.00551	5.02829	-0.05164	5.03544	0.00991	5.0383	0.01971	5.03654	0.55808	-1.3416	-0.13847	-1.39448	-0.1341	-1.39266	-0.04603	-1.39467							-170	-0.16133	50	0.349	10	0.725
0.00464	5.02881	-0.06751	5.03544	0.00902	5.03814	-0.00307	5.03643	0.45743	-1.34709	-0.17522	-1.3939	-0.17006	-1.39306	-0.06023	-1.3937							-175	-0.134	65	0.529	20	0.755
-0.00931	5.02787	-0.08344	5.03529	-0.000808147	5.03819	-0.03962	5.03704	0.35613	-1.35121	-0.21137	-1.39314	-0.20547	-1.39113	-0.0752	-1.39293							-180	-0.142	75	0.78	30	0.777
-0.02282	5.02791	-0.09844	5.03432	-0.0163	5.0384	-0.08031	5.03698	0.25325	-1.35525	-0.24793	-1.39182	-0.24055	-1.39078	-0.0899	-1.39311							0	0	85	1.303	40	0.843
-0.03606	5.02763	-0.11484	5.03512	-0.03162	5.03752	-0.12121	5.037	0.15064	-1.35904	-0.2843	-1.39128	-0.27632	-1.3895	-0.10431	-1.39242							4	-0.00267	90	1.52	50	0.876
-0.05001	5.02675	-0.13009	5.03395	-0.0476	5.03787	-0.16317	5.036	0.04857	-1.36122	-0.31886	-1.38937	-0.31243	5.04051	-0.11912	-1.39279							10	-0.00667	93	1.144	60	1.115
-0.06404	5.02567	-0.14625	5.03386	-0.06329	5.0373	-0.20485	5.03509	-0.01643	-1.36233	-0.35588	-1.38815	-0.34611	5.04067	-0.13298	-1.39217							15	-0.01	95	1.022	70	1.285
-0.07755	5.02572	-0.16214	5.03285	-0.07912	5.03668	-0.24602	5.03419	-0.1165	-1.36289	-0.39221	-1.38588	-0.38311	5.0397	-0.14796	-1.39148							20	-0.01333	97	0.865	80	1.698
-0.09114	5.02603	-0.17798	5.03319	-0.09507	5.03725	-0.28666	5.03324	-0.21884	-1.36289	-0.42792	-1.38431	-0.41696	5.03973	-0.162	-1.39139							30	-0.02	100	0.585	85	2.045
-0.10579	5.02508	-0.19318	5.03238	-0.11086	5.03694	-0.3279	5.03188	-0.32251	-1.36139	-0.46373	5.03228	-0.45178	5.03988	-0.17697	-1.39059							40	-0.02667	105	0.425	88	2.245
-0.11798	5.02473	-0.20929	5.03157	-0.12669	5.03669	-0.36947	5.02923	-0.42355	-1.36069	-0.5013	5.03043	-0.48807	5.03859	-0.19045	-1.39056							50	-0.03333	115	0.339	90	3.253
-0.13219	5.0238	-0.2243	-1.31372	-0.14304	5.03662	-0.41073	5.02771	-0.52498	-1.35642	-0.5366	5.02884	-0.524	5.03781	-0.20553	5.03867							60	-0.04	125	0.265	92	4.479
-0.14631	-1.16537	-0.24042	-1.40436	-0.15805	5.03594	-0.45193	5.02415	-0.62576	-1.35182	-0.57331	5.0272	-0.55832	5.03729	-0.21942	5.03932							70	-0.04667	140	0.241	95	2.397
-0.15912	-1.40035	-0.25614	-1.4049	-0.17389	5.03556	-0.49411	5.02049	-0.72746	-1.34837	-0.61034	5.02485	-0.5945	5.03695	-0.2343	5.03878							80	-0.05333	155	0.211	100	1.926
-0.17245	-1.40052	-0.27098	-1.40466	-0.1897	5.03497	-0.53525	5.01824	-0.82837	-1.3426	-0.64621	5.02303	-0.63082	5.03618	-0.24882	5.03934							85	-0.05667	165	0.21	110	1.475
-0.18631	-1.40135	-0.28709	-1.40576	-0.20549	5.035	-0.57574	-1.38809	-0.93139	-1.33603	-0.6822	5.02167	-0.66662	5.03537	-0.2628	5.03966							88	-0.05867	175	0.229	120	1.268
-0.20113	-1.40264	-0.28657	-1.40505	-0.22099	5.03413	-0.61791	-1.3852	-1.03388	-1.32705	-0.68212	5.02126	-0.6675	5.03597	-0.26258	5.04034							90	-0.06	185	0.23	130	1.134
-0.21534	-1.40299	-0.27242	-1.40478	-0.23675	5.03335	-0.659	-1.38213	-1.1361	-1.31896	-0.64892	5.02389	-0.63341	5.03626	-0.24976	5.03974							92	-0.06133			140	1.035
-0.22735	-1.40294	-0.25815	-1.40523	-0.25296	5.03275	-0.70025	-1.37934	-1.23819	-1.30945	-0.6135	5.0253	-0.5992	5.03707	-0.23574	5.03977							95	-0.06333			150	0.807
-0.24086	-1.40351	-0.24283	-1.40443	-0.26829	5.0329	-0.74265	-1.37602	-1.34016	-1.29897	-0.57774	5.02745	-0.56404	5.03758	-0.22143	5.03891							100	-0.06667			160	0.748
-0.25507	-1.40378	-0.22729	-1.40414	-0.28315	5.03197	-0.7836	-1.3724	-1.44094	-1.28679	-0.54242	5.02919	-0.5291	5.03768	-0.20846	5.03847							110	-0.07333			170	0.727
-0.26832	-1.40429	-0.21226	-1.40342	-0.29899	5.03129	-0.82583	-1.36878	-1.54224	-1.27407	-0.5074	5.03099	-0.49377	5.03845	-0.19366	5.03898							120	-0.08			180	0.717
-0.28173	-1.40453	-0.19622	-1.40372	-0.31334	5.03145	-0.86725	-1.36435	-1.64553	-1.26036	-0.4707	5.03276	-0.45865	5.03915	-0.18023	5.03877							130	-0.08667
-0.29542	-1.40532	-0.18097	-1.40286	-0.33028	-1.40412	-0.90788	-1.36081	-1.74643	-1.24566	-0.43461	5.03435	-0.42539	5.03879	-0.16503	5.03832							140	-0.09333
-0.30884	-1.40532	-0.16704	-1.40251	-0.34513	-1.40464	-0.94961	-1.35581	-1.84694	-1.22997	-0.40065	5.0352	-0.39038	5.03929	-0.15183	5.03804							150	-0.1
-0.32331	-1.40643	-0.15031	-1.40219	-0.3616	-1.40408	-0.99115	-1.35101	-1.95049	4.87274	-0.36276	5.0365	-0.35389	5.039	-0.13681	5.03801							160	-0.10667
-0.32287	-1.406	-0.13494	-1.40168	-0.361	-1.40305	-0.99133	-1.35116	-2.05548	4.85449	-0.32746	5.03702	-0.31904	5.03872	-0.12223	5.03744							165	-0.11
-0.31033	-1.40592	-0.11921	-1.40166	-0.34675	-1.40392	-0.95309	-1.35546	-2.15836	4.83534	-0.29202	5.03731	-0.28403	5.03908	-0.10835	5.03653							170	-0.11333
-0.29787	-1.40521	-0.10406	-1.40124	-0.33266	-1.40362	-0.91301	-1.35972	-2.26624	4.81337	-0.25601	5.03732	-0.2487	5.03921	-0.09315	5.03634							175	-0.11667
-0.28437	-1.40463	-0.08834	-1.40043	-0.31581	-1.40352	-0.87302	-1.36351	-2.36899	4.7911	-0.21998	5.03818	-0.21365	5.0379	-0.08034	5.0357							180	-0.12
-0.27182	-1.40458	-0.07267	-1.39987	-0.30236	-1.40367	-0.83199	-1.36713	-2.47569	4.7687	-0.18339	5.03844	-0.1788	5.03811	-0.06521	5.03513
-0.25744	-1.40378	-0.05672	-1.39972	-0.2873	-1.4038	-0.79114	-1.37051	-2.57739	4.74434	-0.14804	5.03761	-0.14232	5.03657	-0.0504	5.03392
-0.24463	-1.40369	-0.03995	-1.39893	-0.27201	-1.40394	-0.75037	-1.37451	-2.68146	4.71775	-0.1109	5.03757	-0.10734	5.03696	-0.0356	5.03323
-0.23042	-1.40294	-0.02559	-1.39878	-0.25611	-1.40372	-0.70935	-1.37795	-2.78644	4.69056	-0.07548	5.03809	-0.07263	5.03666	-0.02054	5.03318
-0.21779	-1.40262	-0.01006	-1.3978	-0.24165	-1.40379	-0.66849	-1.38049	-2.88762	4.66199	-0.03818	5.03666	-0.03519	5.03569	-0.00745	5.03294
-0.20525	-1.40191	0.00144	-1.39776	-0.22586	-1.40316	-0.62719	-1.38388	-2.99181	4.63202	-0.00253	5.03559	-0.00161	5.03417	0.00443	5.03081
-0.19069	-1.40145	0.00205	-1.39771	-0.21076	-1.40329	-0.58516	-1.38661	-2.9926	4.63219	0.00828	5.03517	0.00763	5.03414	0.00424	5.03156
-0.1771	-1.4007	0.01342	-1.39681	-0.19457	-1.40319	-0.5442	-1.38858	-2.89091	4.66043	0.04377	5.03407	0.04277	5.03308	0.016	5.03091
-0.16438	-1.40021	0.03001	-1.39612	-0.17965	-1.40293	-0.50332	-1.39093	-2.79	4.688	0.08096	5.03248	0.07951	5.03148	0.03013	5.03053
-0.15043	-1.3999	0.04391	-1.39609	-0.1638	-1.40285	-0.46208	-1.39295	-2.68777	4.71402	0.11712	5.032	0.11441	5.02946	0.04417	5.02981
-0.13701	-1.399	0.06022	-1.39507	-0.14838	-1.40293	-0.42029	-1.39437	-2.58489	4.74027	0.15312	5.03004	0.14984	5.02842	0.05915	5.02929
-0.12324	-1.3989	0.07619	-1.39413	-0.13255	-1.40215	-0.37916	-1.39585	-2.48398	4.76378	0.18939	5.02734	0.18531	5.02613	0.07435	5.02826
-0.10947	-1.3981	0.09201	-1.39455	-0.11726	-1.40237	-0.33791	-1.39694	-2.38057	4.7872	0.22542	5.02533	0.22132	5.0244	0.08778	5.02737
-0.09632	-1.39763	0.10741	-1.39318	-0.10145	-1.40226	-0.29671	-1.39807	-2.28058	4.8085	0.26215	5.02227	0.2566	5.02181	0.1031	5.02681
-0.0829	-1.39761	0.12332	-1.39232	-0.08487	-1.40119	-0.2554	-1.39863	-2.17467	4.83072	0.29886	5.01993	0.29276	5.01915	0.11698	5.02617
-0.06816	-1.39743	0.13905	-1.39213	-0.06947	-1.40139	-0.21392	-1.39978	-2.07271	4.84969	0.33402	5.01736	0.32769	-1.3923	0.13245	5.0259
-0.05501	-1.3965	0.15452	-1.39132	-0.05373	-1.40067	-0.17241	-1.40007	-1.97088	4.86762	0.37049	5.01319	0.36204	-1.39142	0.14681	5.02491
-0.04132	-1.39615	0.17104	-1.38977	-0.03741	-1.40049	-0.13129	-1.39967	-1.86589	4.88599	0.40695	5.01004	0.39836	-1.39053	0.1616	5.02404
-0.0272	-1.39545	0.18662	-1.38973	-0.02323	-1.40022	-0.08974	-1.39933	-1.76432	4.90237	0.44253	-1.38122	0.43393	-1.38961	0.17527	5.02335
-0.01378	-1.39468	0.20271	-1.38913	-0.00737	-1.39979	-0.04895	-1.39876	-1.66222	4.91712	0.47727	-1.37875	0.46856	-1.38911	0.19075	-1.39595
-0.000275651	-1.39386	0.2173	-1.38876	0.00246	-1.39917	-0.00753	-1.39825	-1.56145	4.93131	0.51511	-1.37608	0.50374	-1.38786	0.20488	-1.39821
-0.000275651	-1.39428	0.2333	5.03293	0.00261	-1.39993	0.01049	-1.39774	-1.45831	4.947	0.55103	-1.37352	0.54039	-1.38628	0.21969	-1.3983
0.01358	-1.394	0.24864	5.03904	0.01336	-1.39899	0.05111	-1.39631	-1.35673	4.95548	0.58675	-1.3711	0.57545	-1.38592	0.23291	-1.39819
0.02648	-1.39322	0.26509	5.03939	0.02878	-1.39857	0.09191	-1.39442	-1.25529	4.96776	0.62433	-1.36809	0.61053	-1.38459	0.24733	-1.39891
0.04077	-1.39243	0.28031	5.04011	0.04386	-1.39823	0.13469	-1.39291	-1.15137	4.97744	0.66175	-1.3655	0.64565	-1.38396	0.26224	-1.39931
0.05367	-1.39235	0.2959	5.04004	0.05973	-1.39787	0.17565	-1.39136	-1.04966	4.98668	0.69619	-1.36175	0.68262	-1.38147	0.27704	-1.39931
0.06787	-1.3918			0.07631	-1.39743	0.21768	-1.38901	-0.94849	4.99447
0.08156	-1.39109			0.09166	-1.39697	0.25813	-1.38636	-0.84495	5.00113
0.09568	-1.39056			0.10717	-1.39619	0.29907	-1.38292	-0.74376	5.00765
0.10892	-1.39019			0.12316	-1.39486	0.33992	-1.38015	-0.64273	5.01301
0.12269	-1.38934			0.13817	-1.39445	0.382	-1.37654	-0.5405	5.01696
0.13752	-1.38885			0.1544	-1.39353	0.42251	-1.37253	-0.43973	5.02084
0.15085	-0.63077			0.16979	-1.39257	0.4644	-1.36868	-0.33671	5.02283
0.16427	5.03748			0.18591	-1.39276	0.50555	-1.36429	-0.23528	5.02414
0.17681	5.03833			0.20114	-1.39154	0.54708	-1.35921	-0.13162	5.02479
0.19181	5.03874			0.21738	-1.39034	0.58793	2.57984	-0.03175	5.02385
0.2054	5.03916			0.23349	-1.38951	0.62994	5.00181	0.03404	5.02318
0.21917	5.03982			0.24946	-1.38861	0.67061	4.99801	0.13669	5.02091
0.2325	5.04013			0.26387	-1.38798	0.71293	4.99379	0.2389	5.01783
0.24487	5.04086			0.28067	-1.38659	0.75398	4.98878	0.33994	5.01394
0.25891	5.04122			0.29623	-1.38558	0.7963	4.98483	0.44098	5.00917
0.27303	5.04195			0.31114	-1.38462	0.83651	4.97977	0.54242	5.0031
0.2861	5.04193			0.32554	5.03355	0.87914	4.97372	0.64491	4.99659
0.29916	5.04237			0.34204	5.03283	0.91992	4.969	0.74595	4.98873
0.31372	5.04287			0.35729	5.03259	0.96191	4.9636	0.84541	4.979
0.32688	5.04338			0.37311	5.03136	1.00208	4.9579	0.95001	4.969
								1.05184	4.95952
								1.15235	4.94658
								1.25524	4.93409
								1.35746	4.92109
								1.45719	4.90808
								1.55994	4.89063
								1.6598	4.87466
								1.7615	4.85661
								1.8632	4.83782
								1.96609	-1.16977
								2.06857	-1.15054
								2.17027	-1.12934
								2.27671	-1.1066
								2.37907	-1.08458
								2.48379	-1.05917
								2.58589	-1.03468
								2.68824	-1.0084
								2.7931	-0.98076
								2.89414	-0.95151
								2.99663	-0.92099
	Fig. 3d										Fig. 3e					Fig. 3f					Fig. 3g
		Ir 5.4/FeCoB 1			W 4/FeCoB 1			Pt 5/Co 1			Ir 5.4/FeCoB 1					W 4/FeCoB 1					Pt 5/Co 1
	Hx (kOe)	H↑,z (Oe)	H↓,z (Oe)	Hx (kOe)	H↑,z (Oe)	H↓,z (Oe)	Hx (kOe)	H↑,z (Oe)	H↓,z (Oe)		Hx (kOe)	RH(ohm)	Hy (kOe)	RH(ohm)		Hx (kOe)	RH(ohm)	Hy (kOe)	RH(ohm)		Hx (kOe)	H↑,z (Oe)	H↓,z (Oe)	Hy (kOe)	H↑,z (Oe)	H↓,z (Oe)
	-2.70027	-0.01201	-0.01862	2.70027	0.045	0.0279	-2.70027	-0.31503	0.38524		2.50554	-2.86803	2.4983	-2.84803		4.48431	-1.67319	6.00066	-2.93418		2.70027	0.29163	-0.38434	2.70027	0.31503	-0.38524
	-2.52025	-0.01141	-0.01982	2.25023	0.0468	0.0252	-2.52025	-0.31683	0.38344		2.45116	-2.88351	2.44458	-2.86384		4.38663	-1.70575	5.87094	-2.96406		2.52025	0.31773	-0.40414	2.52025	0.31683	-0.38344
	-2.25023	-0.00991	-0.03393	1.80018	0.045	0.0252	-2.25023	-0.34563	0.42844		2.39612	-2.89834	2.38922	-2.87984		4.28618	-1.73975	5.73754	-2.99336		2.25023	0.34743	-0.42574	2.25023	0.34563	-0.42844
	-2.07021	-0.00354	-0.03453	1.62016	0.036	0.0171	-2.07021	-0.37714	0.45095		2.34152	-2.91295	2.3344	-2.89471		4.18652	-1.76996	5.60624	-3.02157		2.07021	0.37714	-0.45005	2.07021	0.37714	-0.45095
	-1.80018	0.01321	-0.05345	1.35014	0.0459	0	-1.80018	-0.41494	0.50315		2.28473	-2.9255	2.27804	-2.90814		4.08627	-1.79646	5.47072	-3.04888		1.80018	0.41584	-0.48065	1.80018	0.41494	-0.50315
	-1.62016	0.02523	-0.06607	1.08011	0.07381	-0.00090009	-1.62016	-0.44104	0.52295		2.22915	-2.94125	2.22235	-2.92289		3.9876	-1.82262	5.33785	-3.07604		1.62016	0.44464	-0.50495	1.62016	0.44104	-0.52295
	-1.35014	0.03393	-0.0958	0.90009	0.07201	-0.0171	-1.35014	-0.50855	0.56976		2.17389	-2.95461	2.16665	-2.93668		3.88675	-1.84686	5.20681	-3.10083		1.35014	0.53015	-0.56976	1.35014	0.50855	-0.56976
	-1.08011	0.06787	-0.10751	0.72007	0.08191	-0.05131	-1.26013	-0.53825	0.56526		2.12028	-2.96708	2.1137	-2.94945		3.79163	-1.87062	5.07445	-3.12623		1.26013	0.54095	-0.56886	1.26013	0.53825	-0.56526
	-0.90009	0.08589	-0.11832	0.63006	0.09001	-0.06751	-1.08011	-0.57696	0.62376		2.06359	-2.97923	2.058	-2.96328		3.69138	-1.89429	4.94236	-3.15039		1.08011	0.57786	-0.61476	1.08011	0.57696	-0.62376
	-0.72007	0.0985	-0.13333	0.54005	0.08821	-0.07561	-0.81008	-0.67237	0.68317		2.00867	-2.99143	2.00154	-2.97583		3.59251	-1.91722	4.80659	-3.17435		0.81008	0.68947	-0.65977	0.81008	0.67237	-0.68317
	-0.63006	0.11802	-0.14685	0.45005	0.09631	-0.08191	-0.63006	-0.68227	0.70927		1.95297	-3.00309	1.94727	-2.98786		3.49443	-1.93885	4.67687	-3.19728		0.63006	0.72817	-0.71737	0.63006	0.68227	-0.70927
	-0.54005	0.12973	-0.15195	0.40504	0.10531	-0.09001	-0.45005	-0.67957	0.74257		1.89793	-3.01462	1.89245	-3.00025		3.39556	-1.96	4.54425	-3.21878		0.45005	0.71737	-0.75428	0.45005	0.67957	-0.74257
	-0.45005	0.14024	-0.16366	0.36004	0.11341	-0.09901	-0.27003	-0.63816	0.73267		1.84476	-3.02447	1.83884	-3.01096		3.30044	-1.97973	4.41611	-3.23949		0.36004	0.68677	-0.72097	0.27003	0.63816	-0.73267
	-0.36004	0.16216	-0.18198	0.31503	0.11971	-0.09631	-0.18002	-0.62376	0.69487		1.78972	-3.03464	1.78424	-3.02194		3.19979	-1.99981	4.2877	-3.25925		0.27003	0.65527	-0.69847	0.18002	0.62376	-0.69487
	-0.27003	0.16066	-0.18829	0.27003	0.14221	-0.12781	-0.09001	-0.63996	0.64446		1.73469	-3.0443	1.73019	-3.0327		3.10151	-2.01916	4.15798	-3.27982		0.18002	0.64806	-0.64536	0.09001	0.63996	-0.64446
	-0.18002	0.17898	-0.18979	0.22502	0.15842	-0.12601	0	-0.55536	0.58236		1.67954	-3.05561	1.67373	-3.04341		3.00107	-2.03804	4.018	-3.29915		0.09001	0.57066	-0.57246	0	0.55536	-0.58236
	-0.09001	0.16006	-0.17087	0.18002	0.14851	-0.14941	0.09001	-0.57336	0.54275		1.62209	-3.06525	1.61847	-3.05451		2.90121	-2.05611	3.88512	-3.318		0	0.55536	-0.54365
	0	0.13453	-0.13333	0.13501	0.16382	-0.16382	0.18002	-0.63096	0.63276		1.56738	-3.07319	1.56212	-3.06421		2.80155	-2.07439	3.75171	-3.33598
	0.09001	0.16727	-0.15646	0.09001	0.15392	-0.16382	0.27003	-0.69397	0.63726		1.51037	-3.08307	1.50489	-3.07434		2.70011	-2.09134	3.61462	-3.35369
	0.18002	0.18498	-0.17538	0.07201	0.14581	-0.15482	0.36004	-0.71017	0.63636		1.45456	-3.09237	1.4504	-3.08313		2.59887	-2.10732	3.48253	-3.37074
	0.27003	0.18348	-0.17628	0.045	0.13051	-0.13951	0.45005	-0.75248	0.71197		1.39931	-3.10102	1.39372	-3.09331		2.49803	-2.12376	3.35018	-3.38684
	0.36004	0.16997	-0.16036	0	0.13681	-0.13591	0.63006	-0.75248	0.71827		1.34087	-3.10856	1.33627	-3.10166		2.39581	-2.13901	3.21204	-3.40257
	0.45005	0.16306	-0.14384	-0.045	0.13681	-0.14401	0.81008	-0.70387	0.69847		1.28496	-3.11567	1.28002	-3.11055		2.29595	-2.15451	3.07468	-3.41798
	0.54005	0.15255	-0.13393	-0.07201	0.15392	-0.14491	1.08011	-0.65077	0.60126		1.22696	-3.1228	1.22312	-3.11848		2.19432	-2.16847	2.9376	-3.43282
	0.63006	0.14625	-0.12523	-0.09001	0.15932	-0.15032	1.26013	-0.56796	0.55896		1.17203	-3.12914	1.16732	-3.12705		2.09406	-2.18134	2.80972	-3.44616
	0.72007	0.13213	-0.10571	-0.13501	0.16202	-0.17732	1.35014	-0.57246	0.50945		1.11469	-3.13472	1.11184	-3.1336		1.99243	-2.1945	2.67078	-3.4589
	0.90009	0.11952	-0.0961	-0.18002	0.15392	-0.17912	1.62016	-0.50855	0.44554		1.05801	-3.14114	1.05329	-3.14124		1.88705	-2.20771	2.53106	-3.47211
	1.08011	0.10751	-0.07447	-0.22502	0.13861	-0.16202	1.80018	-0.47345	0.40054		1.00122	-3.14535	0.99749	-3.14786		1.78838	-2.21896	2.39634	-3.48194
	1.35014	0.09459	-0.04595	-0.27003	0.11881	-0.15392	2.07021	-0.44734	0.36364		0.9464	-3.15142	0.94125	-3.15451		1.68931	-2.22953	2.26373	-3.49389
	1.62016	0.06006	-0.03183	-0.31503	0.10171	-0.13591	2.25023	-0.43654	0.35644		0.88906	-3.15697	0.88456	-3.16064		1.58472	-2.24102	2.12795	-3.50408
	1.80018	0.04865	-0.01922	-0.36004	0.09181	-0.12691	2.52025	-0.41854	0.34653		0.83249	-3.16046	0.82755	-3.16688		1.48288	-2.25048	1.99034	-3.51446
	2.07021	0.02973	0	-0.40504	0.08641	-0.11701	2.70027	-0.40774	0.31503		0.77591	-3.16536	0.77131	-3.17171		1.3854	-2.25997	1.85535	-3.52329
	2.25023	0.02733	0.0033	-0.45005	0.07651	-0.10891					0.71923	-3.1694	0.71594	-3.17769		1.28435	-2.2681	1.72089	-3.53117
	2.52025	0.01502	0.00661	-0.54005	0.06121	-0.09991					0.66255	-3.17323	0.65959	-3.18281		1.18272	-2.27637	1.58696	-3.53894
	2.70027	0.01321	0.00661	-0.63006	0.05131	-0.09991					0.60685	-3.17627	0.60269	-3.18749		1.08129	-2.28374	1.45119	-3.54587
	--	--	--	-0.72007	0.0333	-0.09271					0.55028	-3.17831	0.54666	-3.19154		0.97906	-2.2904	1.31568	-3.55319
				-0.90009	0.0072	-0.07921					0.49283	-3.18103	0.48987	-3.19471		0.87861	-2.296	1.18122	-3.55894
				-1.08011	0.00090009	-0.08101					0.43758	-3.18327	0.43363	-3.19835		0.77836	-2.30141	1.04781	-3.56383
				-1.35014	-0.0099	-0.05671					0.38254	-3.18476	0.37925	-3.20142		0.67732	-2.30709	0.91651	-3.56787
				-1.62016	-0.0342	-0.0486					0.32564	-3.18541	0.32202	-3.20469		0.57726	-2.31119	0.7789	-3.57147
				-1.80018	-0.0306	-0.0495					0.26775	-3.18737	0.26512	-3.20748		0.47405	-2.31459	0.64154	-3.57564
				-2.25023	-0.0342	-0.0432					0.21227	-3.18776	0.20876	-3.20989		0.3742	-2.31788	0.50787	-3.57721
				-2.70027	-0.0342	-0.05311					0.15691	-3.18655	0.15329	-3.2117		0.27296	-2.31996	0.37342	-3.57916
											0.09935	-3.18874	0.09595	-3.21239		0.16955	-2.32168	0.23475	-3.58029
											0.04376	-3.18781	0.04113	-3.21311		0.07186	-2.32265	0.10134	-3.58104
											-0.01402	-3.18628	-0.01632	-3.21389		-0.02918	-2.32272	-0.03364	-3.58092
											-0.06917	-3.18615	-0.07081	-3.21475		-0.13002	-2.32345	-0.16442	-3.57924
											-0.12541	-3.18476	-0.12804	-3.21479		-0.23047	-2.3224	-0.30282	-3.57739
											-0.18209	-3.18343	-0.18483	-3.21472		-0.3325	-2.31983	-0.43702	-3.57531
											-0.23866	-3.18032	-0.24129	-3.21408		-0.43472	-2.31902	-0.57411	-3.57254
											-0.29535	-3.17794	-0.29798	-3.2137		-0.53636	-2.31631	-0.70936	-3.56894
											-0.34994	-3.17497	-0.35334	-3.21306		-0.63345	-2.31256	-0.83934	-3.56451
											-0.40608	-3.17209	-0.40959	-3.21161		-0.7337	-2.30809	-0.97432	-3.55933
											-0.46232	-3.16851	-0.46473	-3.20936		-0.83474	-2.30258	-1.10878	-3.55329
											-0.51933	-3.16469	-0.52142	-3.20597		-0.93776	-2.29791	-1.24614	-3.54687
											-0.57525	-3.16055	-0.57656	-3.20418		-1.03387	-2.29133	-1.37586	-3.53981
											-0.6316	-3.15656	-0.63335	-3.20064		-1.13649	-2.28468	-1.51347	2.25765
											-0.68686	-3.1503	-0.68993	-3.19747		-1.2393	-2.27732	-1.64583	2.26848
											-0.74321	-3.14513	-0.74497	-3.19443		-1.33857	-2.26826	-1.78029	2.25959
											-0.80044	-3.13946	-0.80318	-3.19008		-1.43961	-2.25997	-1.91869	2.2493
											-0.85372	-3.13448	-0.85734	-3.18572		-1.53749	3.36086	-2.04999	2.23974
											-0.91271	-3.12781	-0.91392	-3.18102		-1.63893	3.49276	-2.1834	2.22876
											-0.96775	-3.12018	-0.96939	-3.17581		-1.73997	3.48243	-2.31943	2.21762
											-1.0252	-3.11207	-1.02596	-3.17053		-1.8422	3.47074	-2.45363	2.20486
											-1.08045	-3.10563	-1.08243	-3.16497		-1.94107	3.45837	-2.58546	2.19267
											-1.1367	-3.09787	-1.139	-3.15876		-2.04329	3.44617	-2.72307	2.17937
											-1.19327	-3.08945	-1.19415	-3.15255		-2.14413	3.43299	-2.85569	2.16486
											-1.24962	-3.08097	-1.24995	-3.14546		-2.24537	3.41885	-2.99199	2.1507
											-1.30554	-3.07196	-1.30543	-3.13757		-2.34543	3.40452	-3.1225	2.1352
											-1.36112	-3.06357	-1.36123	-3.12991		-2.4445	3.38911	-3.25959	2.11867
											-1.41748	-3.05386	-1.41715	-3.12226		-2.54633	3.37355	-3.39273	2.10198
											-1.47219	-3.04473	-1.47284	-3.11362		-2.64618	3.35786	-3.52614	2.08549
											-1.52974	-3.03463	-1.52974	-3.10545		-2.74624	3.34078	-3.66244	2.06837
											-1.5861	-3.02438	-1.58544	-3.09588		-2.8457	3.32308	-3.7969	2.04936
											-1.64267	-3.01271	-1.64223	-3.08645		-2.94635	3.3043	-3.93057	2.0301
											-1.69771	-3.00031	-1.69858	-3.07622		-3.04897	3.28592	-4.06766	2.01047
											-1.75592	-2.98814	-1.75494	-3.06531		-3.15099	3.26785	-4.20475	1.98974
											-1.81272	-2.97694	-1.81228	-3.05359		-3.2544	3.24423	-4.34184	1.96795
											-1.87104	3.0304	-1.87115	2.9562		-3.35841	3.22261	-4.48287	1.94507
											-1.92794	3.01905	-1.9263	2.99334		-3.45964	3.2011	-4.61549	1.92241
											-1.98485	3.00517	-1.98397	2.97972		-3.56187	3.17853	-4.75337	1.89882
											-2.04131	2.99201	-2.03934	2.96652		-3.66271	3.15633	-4.88704	1.87444
											-2.09931	2.97718	-2.09854	2.95358		-3.76592	3.13149	-5.02702	1.84879
											-2.15588	2.9642	-2.15478	2.94029		-3.86795	3.10615	-5.16358	1.82306
											-2.21179	2.9484	-2.21201	2.92518		-3.96801	3.08067	-5.29778	1.79612
											-2.27012	2.93383	-2.26793	2.91133		-4.0724	3.0538	-5.4375	1.76814
											-2.32615	2.91841	-2.32538	2.89538		-4.17423	3.02612	-5.57222	1.73983
											-2.3837	2.90177	-2.38239	2.88005		-4.27508	2.99678	-5.70826	1.71072
											-2.43929	2.88594	-2.43841	2.86434		-4.37789	2.96684	-5.84351	1.6806
											-2.49641	2.86802	-2.49499	2.84801		-4.48012	2.92821	-5.97823	1.64866
											-2.49707	2.868	-2.49586	2.8481		-4.47854	2.92689	-5.97849	1.64855
											-2.4417	2.88455	-2.44039	2.86306		-4.38105	2.95937	-5.8464	1.67885
											-2.38666	2.89985	-2.38458	2.87775		-4.28159	2.99464	-5.71405	1.70837
											-2.33075	2.9152	-2.32922	2.89408		-4.18154	3.02306	-5.57959	1.73693
											-2.27429	2.93069	-2.2733	2.90826		-4.08385	3.05007	-5.44908	1.76509
											-2.21728	2.94548	-2.21662	2.92338		-3.97906	3.07679	-5.31067	1.79227
											-2.16169	2.95977	-2.16081	2.93707		-3.88216	3.10223	-5.17832	1.81825
											-2.10501	2.97317	-2.10599	2.95112		-3.77954	3.12617	-5.0436	1.84381
											-2.04876	2.98828	-2.04953	2.96401		-3.67633	3.15095	-4.90703	1.86956
											-1.99318	3.00129	-1.99219	2.97657		-3.57983	3.1736	-4.77284	1.89334
											-1.93825	3.01346	-1.93715	2.98831		-3.47977	3.19526	-4.64101	1.91636
											-1.88223	3.02662	-1.88245	3.00101		-3.37952	3.21649	-4.5105	1.93893
											-1.82576	3.03942	-1.825	3.01335		-3.27572	3.23802	-4.37157	1.96195
											-1.76963	3.05156	-1.76908	3.02455		-3.17685	3.25876	-4.23737	1.98247
											-1.71306	3.06224	-1.71437	3.03528		-3.07581	3.27787	-4.10397	2.00311
											-1.65747	3.07291	-1.65813	3.04588		-2.97674	3.29685	-3.97083	2.02307
											-1.60101	3.08492	-1.60101	3.05732		-2.87589	3.31517	-3.83374	2.04271
											-1.54553	3.09519	-1.54597	3.06764		-2.77446	3.33291	-3.70059	2.06138
											-1.48775	3.10442	-1.4894	3.07666		-2.67381	3.35074	-3.56324	2.07967
											-1.43294	3.11487	-1.43414	3.08732		-2.57297	3.36684	-3.43168	2.09706
											-1.37636	3.12294	-1.3768	3.09564		-2.47173	3.38317	-3.29748	2.11356
											-1.32122	3.1331	-1.32089	3.10405		-2.37108	3.39816	-3.16092	2.13002
											-1.2642	3.14097	-1.26486	3.1122		-2.27142	3.41254	-3.02751	2.14563
											-1.20752	3.14923	-1.20884	3.12118		-2.16939	3.42687	-2.892	2.16033
											-1.15172	3.15753	-1.15248	3.12982		-2.06895	3.44054	-2.76044	2.17498
											-1.09602	3.16544	-1.09624	3.13665		-1.96909	3.45293	-2.62519	2.18847
											-1.03923	3.17282	-1.04044	3.14336		-1.86903	3.46575	-2.4881	2.20104
											-0.98255	3.17984	-0.98386	3.15035		-1.7676	3.47753	-2.35417	2.21301
											-0.92576	3.18667	-0.92828	3.15602		-1.66537	3.48892	-2.21945	2.22512
											-0.87017	3.19261	-0.87149	3.16251		-1.56453	3.49922	-2.08315	2.23659
											-0.81502	3.19769	-0.81579	3.16866		-1.46467	3.50892	-1.95211	2.24685
											-0.75812	3.20423	-0.75977	3.17347		-1.36422	3.5182	-1.81528	2.25615
											-0.70144	3.2091	-0.70363	3.17802		-1.26338	3.52654	-1.6803	2.26581
											-0.64541	3.21413	-0.64717	3.18327		-1.16293	3.53459	-1.5461	2.27364
											-0.58939	3.21954	-0.59202	3.1892		-1.0615	3.5418	-1.4098	2.28185
											-0.53271	3.22463	-0.536	3.19265		-0.96203	3.5476	-1.27666	2.28917
											-0.47657	3.2276	-0.47899	3.19739		-0.85961	3.55434	-1.14325	2.29573
											-0.42033	3.23093	-0.42274	3.20069		-0.75778	3.55976	-1.00458	2.30124
											-0.36485	3.23304	-0.36727	3.20385		-0.65792	3.56524	-0.8746	2.30656
											-0.30817	3.23561	-0.31146	3.2069		-0.56024	3.56831	-0.7404	2.31102
											-0.25281	3.23854	-0.25566	3.20888		-0.45702	3.57232	-0.60305	2.31476
											-0.19656	3.23637	-0.19821	3.21082		-0.35658	3.57458	-0.46649	2.31805
											-0.13999	3.24282	-0.14087	3.21256		-0.25376	3.5774	-0.33256	2.32095
											-0.0821	3.24427	-0.08495	3.21337		-0.1541	3.5789	-0.19705	2.32234
											-0.02706	3.24552	-0.02992	3.21467		-0.05444	3.57985	-0.06311	2.32312
											0.03017	3.24667	0.02633	3.21578		0.04719	3.57971	0.07187	2.32423
											0.08575	3.24596	0.08191	3.21423		0.14745	3.57977	0.20528	2.32326
											0.14287	3.24751	0.1386	3.21609		0.25145	3.57875	0.34184	2.32268
											0.19868	3.24738	0.19561	3.21592		0.35012	3.57646	0.47419	2.32063
											0.25448	3.24699	0.25021	3.21522		0.44978	3.57454	0.60892	2.31841
											0.3116	3.24514	0.30875	3.21427		0.55141	3.57152	0.74627	2.31482
											0.36905	3.24281	0.36522	3.21244		0.65522	3.5676	0.88309	2.31211
											0.42409	3.24104	0.41949	3.21084		0.75567	3.56258	1.01492	2.30724
											0.47957	3.24035	0.47474	3.20931		0.85394	3.55792	1.14754	2.30305
											0.53548	3.23704	0.53088	3.20686		0.95498	3.55345	1.28331	2.29621
											0.59238	3.23373	0.58822	3.20407		1.05603	3.54648	1.41856	2.28956
											0.64819	3.23051	0.64424	3.20038		1.15746	3.53776	1.55486	-3.51502
											0.70608	3.22766	0.70136	3.19764		1.25771	3.53095	1.68958	-3.53374
											0.76045	3.22315	0.75574	3.19318		1.35836	3.52321	1.82378	-3.52572
											0.81725	3.21963	0.81133	3.18909		1.45822	3.51326	1.95666	-3.51695
											0.87426	3.21564	0.86976	3.18514		1.56281	-2.07167	2.09559	-3.50734
											0.93193	3.21005	0.92568	3.1806		1.66346	-2.23334	2.2311	-3.49745
											0.98751	3.20438	0.98236	3.17484		1.76391	-2.22307	2.3645	-3.48598
											1.04332	3.19926	1.0374	3.16899		1.86258	-2.21107	2.49817	-3.47493
											1.10022	3.19319	1.09441	3.16303		1.96579	-2.19935	2.63816	-3.46276
											1.15712	3.18679	1.15197	3.15804		2.06861	-2.18601	2.76972	-3.44955
											1.21325	3.18012	1.20591	3.15078		2.16748	-2.1731	2.90444	-3.43634
											1.26906	3.17229	1.2638	3.14265		2.26812	-2.15919	3.04153	-3.42158
											1.32585	3.16496	1.32081	3.13559		2.37134	-2.14454	3.17494	-3.40754
											1.38155	3.15757	1.37584	3.12925		2.47178	-2.12963	3.31255	-3.39183
											1.43845	3.14925	1.43253	3.11859		2.57184	-2.11337	3.44543	-3.37575
											1.49392	3.14043	1.48811	3.11102		2.6715	-2.0971	3.57884	-3.35912
											1.54973	3.13111	1.54392	3.10207		2.77096	-2.0808	3.71172	-3.3413
											1.60619	3.12075	1.59983	3.09312		2.87299	-2.06293	3.84539	-3.32379
											1.66123	3.11142	1.6552	3.08361		2.97146	-2.04497	3.97958	-3.30496
											1.71923	3.10071	1.71298	3.0711		3.07842	-2.02526	4.11799	-3.28535
											1.77426	3.0907	1.76812	3.06032		3.17473	-2.00646	4.25008	-3.26552
											1.83062	-3.02849	1.82426	3.05008		3.27518	-1.98585	4.38769	-3.24467
											1.88642	-3.0182	1.87809	-3.00299		3.37365	-1.96579	4.51662	-3.22351
											1.94201	-3.00593	1.93389	-2.99517		3.47509	-1.94424	4.65003	-3.20089
											1.99891	-2.99466	1.99102	-2.98314		3.57534	-1.92169	4.78607	-3.17847
											2.05504	-2.98169	2.04792	-2.96944		3.67994	-1.89894	4.92342	-3.15547
											2.1114	-2.969	2.10328	-2.95557		3.77841	-1.87451	5.05525	-3.12982
											2.16632	-2.95565	2.15876	-2.94253		3.87748	-1.85113	5.19076	-3.10455
											2.22213	-2.94316	2.21522	-2.92918		3.97931	-1.82607	5.32679	-3.07846
											2.27859	-2.92716	2.27147	-2.91523		4.07976	-1.79939	5.45862	-3.05127
											2.33495	-2.91351	2.32815	-2.90078		4.1804	-1.77166	5.59782	-3.02346
											2.39141	-2.89933	2.38329	-2.88485		4.28085	-1.74336	5.73069	-2.9939
											2.4482	-2.88255	2.44042	-2.86827		4.3811	-1.70693	5.86121	-2.96471
											2.50379	-2.86694	2.496	-2.85235		4.48313	-1.67311	5.99777	-2.9336

## Sheet: Figure 4
Fig. 4h							Fig. 4i
Ir 5.4/FeCoB 1		W 4/FeCoB 1		Ptt 5/Co 1				sign(θSHHx)Hc jshfit/|j0| (Oe)
Hx (kOe）	Hz,shfit (Oe)	Hx (kOe）	Hz,shfit (Oe)	Hx (kOe）	Hz,shfit (Oe)		Ds (10-7 erg/cm)	Hx/Hk≈0.1	Hx/Hk≈-0.1
2.70027	-7.43243	-2.70027	27.0331	2.70027	24.3243		-1.2	-34.0885	38.4139
2.52025	-7.92793	-2.25023	34.0141	2.52025	23.2432		-0.335	-7.77151	7.89149
2.25023	-13.0631	-1.62016	31.9856	2.25023	32.4324		-0.01	-3.69347	1.87914
2.07021	-8.51351	-1.35014	28.3814	2.07021	28.6486		0.06	0	0
1.80018	-12.3874	-1.08011	32.8853	1.80018	36.9369		0.212	7.87579	-6.30063
1.62016	-12.8829	-0.90009	24.2137	1.62016	34.5045		0.286	7.05671	-7.05671
1.35014	-21.1712	-0.72007	18.0196	1.35014	25.2252		0.38	7.87579	-7.87579
1.08011	-13.2432	-0.63006	17.569	1.08011	19.0991			--	--
0.90009	-10.8108	-0.54005	15.767	0.63006	10.991
0.72007	-11.982	-0.45005	9.6857	0.09001	1.89189
0.63006	-9.86486	-0.36004	9.23505	-0.18002	1.62162
0.54005	-7.52252	-0.27003	9.46007	-0.63006	-14.5946
0.45005	-8.10811	-0.18002	5.63104	-1.08011	-20.4505
0.36004	-6.89189	-0.09001	2.47768	-1.35014	-26.1261
0.27003	-9.95495	0	-1.8018	-1.62016	-25.045
0.18002	-3.78378	0.09001	-4.05426	-1.80018	-29.2793
0.09001	-3.91892	0.18002	-12.3878	-2.07021	-33.6036
0	0.45045	0.27003	-11.9375	-2.25023	-31.0811
-0.09001	3.91892	0.36004	-11.9377	-2.52025	-25.9459
-0.18002	3.33333	0.45005	-15.992	-2.70027	-24.3243
-0.27003	2.2973	0.54005	-15.5418
-0.36004	3.06306	0.63006	-21.8483
-0.45005	6.53153	0.72007	-22.0737
-0.54005	6.17117	0.90009	-25.2273
-0.63006	6.93694	1.08011	-32.4349
-0.72007	8.82883	1.35014	-32.6607
-0.90009	7.43243	1.62016	-35.5892
-1.08011	10.7658	2.25023	-29.2843
-1.35014	16.2162	2.70027	-33.7899
-1.62016	8.15315
-1.80018	8.33333
-2.07021	5.45045
-2.25023	8.10811
-2.52025	4.32432
-2.70027	3.37838

## Sheet: Figure 5
Fig. 5b						Fig. 5c					Fig. 5d
	RH(ohm)		RH(ohm)				RH(ohm)
IA (mA)	Hx=-0.6kOe	IB (mA)	Hx=+0.6kOe			Operation Procedure	IA+IB (mA)	AND	NAND		Operation Procedure	IA+IB (mA)	OR	NOR
0.009	-3.05289	0.009	3.1013			1	-0.003	-3.74813	3.61835		1	0.003	-3.67224	3.67355
0.00863	-3.14354	0.00863	3.15996			2	0.003	3.75211	-3.54888		2	-0.003	3.48871	-3.78674
0.00827	-3.2223	0.00827	3.21007			3	-0.003	-3.74813	3.61835		3	0.003	-3.67141	3.66645
0.0079	-3.28797	0.0079	3.25205			4	0.003	3.66245	-3.82477		4	-0.003	3.64569	-3.75529
0.00753	-3.3443	0.00753	3.28728			5	-0.003	-3.74835	3.61789		5	0.003	-3.67003	3.67155
0.00716	-3.39246	0.00716	3.31783			6	0.003	3.80729	-3.63741		6	-0.003	3.92158	-3.39208
0.0068	-3.43711	0.0068	3.34654			7	-0.003	-3.74806	3.61896		7	0.003	-3.66803	3.67431
0.00643	-3.4748	0.00643	3.36668			8	0.003	3.62796	-3.13505		8	-0.003	3.52616	-3.69921
0.00606	-3.50738	0.00606	3.38312			9	-0.003	-3.74795	3.61887		9	0.003	-3.66838	3.66748
0.00569	-3.53401	0.00569	3.39969			10	0.003	3.69693	-3.96272		10	-0.003	3.59644	-3.78398
0.00533	-3.55823	0.00533	3.41314			11	-0.003	-3.74823	3.61845		11	0.003	-3.66941	3.67307
0.00496	-3.58084	0.00496	3.40924			12	0.003	3.73516	-3.27421		12	-0.003	3.68404	-3.39208
0.00459	-3.60239	0.00459	3.41535			13	-0.003	-3.74759	3.6248		13	0.003	-3.66955	3.66852
0.00422	-3.61728	0.00422	3.42426			14	0.003	3.55899	-3.63741		14	-0.003	3.6083	-3.75529
0.00386	-3.6317	0.00386	3.42981			15	-0.003	-3.74858	3.62001		15	0.003	-3.66955	3.67121
0.00349	-3.63816	0.00349	3.43104			16	0.003	3.62796	-3.27299		16	-0.003	3.80991	-3.7895
0.00312	-3.63313	0.00312	3.43366			17	-0.003	-3.74763	3.6199		17	0.003	-3.66955	3.67231
0.00276	-3.64282	0.00276	3.43509			18	0.003	3.76591	-3.735		18	-0.003	3.60348	-3.69921
0.00239	-3.64408	0.00239	3.41313			19	-0.003	-3.74754	3.61976		19	0.003	-3.66969	3.67335
0.00202	-3.63297	0.00202	3.40203			20	0.003	3.69693	-3.63741		20	-0.003	3.7668	-3.78577
0.00165	-3.63135	0.00165	3.38123			21	-0.003	-3.74721	3.6188		21	0.003	-3.67321	3.73418
0.00129	-3.61504	0.00129	3.36932			22	0.0015	-3.74812	3.61847		22	-0.0015	2.83347	-3.75529
0.000918367	-3.6103	0.000918367	3.35597			23	-0.003	-3.75203	3.6367		23	0.003	-3.67086	3.71769
0.00055102	-3.6174	0.00055102	3.26554			24	0.0015	-3.74828	3.61939		24	-0.0015	3.72045	-3.39208
0.000183673	-3.64081	0.000183673	3.02866			25	-0.003	-3.7517	3.63628		25	0.003	-3.6701	3.7357
-0.000183673	-3.35501	-0.000183673	2.92521			26	0.0015	-3.74839	3.61634		26	-0.0015	3.86502	-3.0717
-0.00055102	-3.35948	-0.00055102	2.21116			27	-0.003	-3.75214	3.63809		27	0.003	-3.6519	3.73687
-0.000918367	-3.31144	-0.000918367	-3.02829			28	0.0015	-3.74799	3.61852		28	-0.0015	3.50933	-3.85281
-0.00129	3.11247	-0.00129	-3.44844			29	-0.003	-3.75191	3.63773		29	0.003	-3.66962	3.72107
-0.00165	3.18548	-0.00165	-3.49902			30	0.0015	-3.74787	3.6197		30	-0.0015	4.21313	-3.2851
-0.00202	3.35685	-0.00202	-3.50687			31	-0.003	-3.75159	3.63885		31	0.003	-3.58561	3.73797
-0.00239	3.37658	-0.00239	-3.5106			32	0.0015	-3.74836	3.61679		32	-0.0015	3.58568	-3.69921
-0.00276	3.39224	-0.00276	-3.51106			33	-0.003	-3.75255	3.64011		33	0.003	-3.67059	3.69652
-0.00312	3.43101	-0.00312	-3.51486			34	0.0015	-3.74789	3.61919		34	-0.0015	2.88333	-3.54395
-0.00349	3.45526	-0.00349	-3.50935			35	-0.003	-3.75186	3.63783		35	0.003	-3.66921	3.70831
-0.00386	3.44935	-0.00386	-3.49716			36	0.0015	-3.74759	3.61721		36	-0.0015	3.621	-2.75332
-0.00422	3.44135	-0.00422	-3.48827			37	-0.003	-3.75152	3.63895		37	0.003	-3.67176	3.73915
-0.00459	3.42949	-0.00459	-3.47159			38	0.0015	-3.74858	3.61839		38	-0.0015	3.43449	-4.13105
-0.00496	3.43031	-0.00496	-3.46135			39	-0.003	-3.75218	3.63839		39	0.003	-3.59403	3.73825
-0.00533	3.41995	-0.00533	-3.44266			40	0.0015	-3.74831	3.61884		40	-0.0015	3.61617	-3.78674
-0.00569	3.40325	-0.00569	-3.42948			41	-0.003	-3.75209	3.63873		41	0.003	-3.66935	-3.78674
-0.00606	3.39462	-0.00606	-3.44088			42	0.0015	-3.74862	3.61891		42	-0.0015	3.21902	3.66976
-0.00643	3.41441	-0.00643	-3.42173			43	-0.003	-3.75235	3.63977		43	0.003	-3.66914	-3.75529
-0.0068	3.38818	-0.0068	-3.3927			44	0.0015	-3.74869	3.61774		44	-0.0015	2.80808	3.67003
-0.00716	3.3539	-0.00716	-3.36026			45	-0.003	-3.75205	3.64205		45	0.003	-3.67072	-3.78605
-0.00753	3.31401	-0.00753	-3.31924			46	0.0015	-3.74813	3.61788		46	-0.0015	3.33572	3.66948
-0.0079	3.26408	-0.0079	-3.27517			47	-0.003	-3.75198	3.63923		47	0.003	-3.66969	-3.69921
-0.00827	3.20594	-0.00827	-3.22575			48	0.0015	-3.74776	3.61763		48	-0.0015	3.40483	3.6739
-0.00863	3.13896	-0.00863	-3.16797			49	-0.003	-3.75216	3.63997		49	0.003	-3.67362	-3.0717
-0.009	3.05289	-0.009	-3.10132			50	0.0015	-3.74802	3.61954		50	-0.0015	3.37352	3.66479
-0.009	3.05388	-0.009	-3.10038			51	-0.003	-3.75223	3.63958		51	0.003	-3.67321	-3.78536
-0.00863	3.13651	-0.00863	-3.16695			52	0.0015	-3.74763	3.61563		52	-0.0015	3.74846	3.67072
-0.00827	3.2055	-0.00827	-3.22336			53	-0.003	-3.75231	3.63843		53	0.003	-3.67459	-3.0717
-0.0079	3.26528	-0.0079	-3.27562			54	0.0015	-3.74879	3.61817		54	-0.0015	3.44994	3.66734
-0.00753	3.31399	-0.00753	-3.319			55	-0.003	-3.75186	3.63964		55	0.003	-3.67121	-3.78467
-0.00716	3.35906	-0.00716	-3.35842			56	0.0015	-3.74837	3.61671		56	-0.0015	3.71776	3.67038
-0.0068	3.39619	-0.0068	-3.392			57	-0.003	-3.75183	3.63968		57	0.003	-3.67293	-3.75529
-0.00643	3.4272	-0.00643	-3.42251			58	0.0015	-3.74863	3.61801		58	-0.0015	3.69742	3.66762
-0.00606	3.45151	-0.00606	-3.4506			59	-0.003	-3.7518	3.64037		59	0.003	-3.67321	-3.85281
-0.00569	3.47503	-0.00569	-3.47324			60	0.0015	-3.74812	3.61685		60	-0.0015	3.39428	3.68617
-0.00533	3.49037	-0.00533	-3.49365			61	-0.003	-3.75217	3.6409		61	0.003	-3.67086	3.71169
-0.00496	3.5066	-0.00496	-3.5116			62	6e-05	-3.74849	3.61597		62	-6e-05	-3.66969	3.675
-0.00459	3.52188	-0.00459	-3.52714			63	-0.003	-3.75224	3.64254		63	0.003	-3.73273	3.71376
-0.00422	3.53018	-0.00422	-3.53915			64	6e-05	-3.74864	3.61467		64	-6e-05	-3.6679	3.67472
-0.00386	3.54214	-0.00386	-3.55204			65	-0.003	-3.75194	3.64171		65	0.003	-3.73266	3.71611
-0.00349	3.54646	-0.00349	-3.55842			66	6e-05	-3.7481	3.61391		66	-6e-05	-3.67066	3.67445
-0.00312	3.55356	-0.00312	-3.57005			67	-0.003	-3.75202	3.64169		67	0.003	-3.73101	3.71335
-0.00276	3.55387	-0.00276	-3.57741			68	6e-05	-3.74821	3.6151		68	-6e-05	-3.67017	3.67217
-0.00239	3.5526	-0.00239	-3.58021			69	-0.003	-3.75204	3.64098		69	0.003	-3.73701	3.71535
-0.00202	3.56333	-0.00202	-3.58375			70	6e-05	-3.7481	3.61489		70	-6e-05	-3.67438	3.67141
-0.00165	3.55516	-0.00165	-3.57944			71	-0.003	-3.75253	3.64353		71	0.003	-3.73232	3.71804
-0.00129	3.54035	-0.00129	-3.57602			72	6e-05	-3.74754	3.6167		72	-6e-05	-3.67666	3.67114
-0.000918367	3.54349	-0.000918367	-3.56897			73	-0.003	-3.75264	3.64153		73	0.003	-3.7308	3.7208
-0.00055102	3.54821	-0.00055102	-3.54678			74	6e-05	-3.74791	3.61768		74	-6e-05	-3.66824	3.6701
-0.000183673	3.61961	-0.000183673	-3.5074			75	-0.003	-3.75239	3.64087		75	0.003	-3.72625	3.71666
0.000183673	3.40442	0.000183673	-3.69206			76	6e-05	-3.74795	3.61407		76	-6e-05	-3.67266	3.67259
0.00055102	3.44386	0.00055102	-3.58154			77	-0.003	-3.75273	3.63894		77	0.003	-3.72901	3.72176
0.000918367	3.40677	0.000918367	-3.55357			78	6e-05	-3.74741	3.61595		78	-6e-05	-3.67114	3.67238
0.00129	3.33628	0.00129	-3.52027			79	-0.003	-3.75182	3.64012		79	0.003	-3.72763	3.71252
0.00165	2.83598	0.00165	-3.49026			80	6e-05	-3.74761	3.61528		80	-6e-05	-3.67797	3.67135
0.00202	-1.50957	0.00202	1.65675			81	-0.003	-3.75213	3.63951		81	0.003	-3.7277	3.71397
0.00239	-2.72796	0.00239	2.16435
0.00276	-2.97975	0.00276	2.56775
0.00312	-3.15132	0.00312	2.82359
0.00349	-3.15676	0.00349	2.86806
0.00386	-3.22945	0.00386	3.06434
0.00422	-3.22868	0.00422	3.08736
0.00459	-3.2364	0.00459	3.121
0.00496	-3.25943	0.00496	3.1415
0.00533	-3.27522	0.00533	3.14869
0.00569	-3.26103	0.00569	3.14394
0.00606	-3.2784	0.00606	3.1769
0.00643	-3.24846	0.00643	3.18774
0.0068	-3.31839	0.0068	3.20104
0.00716	-3.27686	0.00716	3.17251
0.00753	-3.24071	0.00753	3.15713
0.0079	-3.18856	0.0079	3.14694
0.00827	-3.12613	0.00827	3.10461
0.00863	-3.09093	0.00863	3.0574
0.009	-3.00265	0.009	3.00349
